# Supplementary material for: Characterization of a pESI-like plasmid and analysis of multidrug-resistant Salmonella enterica Infantis isolates in England and Wales
Source: Microb Genom. 2021 Oct 14;7(10):000658. doi: 10.1099/mgen.0.000658 (PMC8627215; doi:10.1099/mgen.0.000658)
Supplement: Supplementary material 3 [file mgen-7-0658-s003.xlsx]

## Sheet: Sheet1
SRA ID/LIMS ID	Sample Type	Isolate Info	Sex	Receipt Date	Foreign Travel	pESI	plasmid Inc	faeF	ipfC	ybtX	ybtQ	blaCTX-M-65
SRR6324220	Human	Faeces	M	2013-09-19	N	No	-	-	-	-	-	-
5663 (PHE_137)	Human	Faeces	M	2013-09-19	N	No	-	-	-	-	-	-
SRR7122588	Human	Faeces	M	2013-09-25	Unknown	No	-	-	-	-	-	-
5665 (PHE_140)	Human	Faeces	M	2013-10-01	Unknown	No	-	-	-	-	-	-
SRR3048782	Human	Faeces	F	2014-04-01	Unknown	No	-	-	-	-	-	-
SRR3048548	Human	Faeces	M	2014-04-01	N	No	-	-	-	-	-	-
SRR3048763	Human	Faeces	M	2014-04-02	N	No	-	-	-	-	-	-
SRR1967726	Human	Faeces	M	2014-04-04	N	No	-	-	-	-	-	-
SRR1966586	Human	Faeces	F	2014-04-04	Unknown	yes	FIB	+	+	+	+	-
SRR3049379	Human	Faeces	F	2014-04-09	Unknown	No	-	-	-	-	-	-
SRR1968479	Human	Faeces	M	2014-04-15	Unknown	No	-	-	-	-	-	-
SRR1968215	Human	Faeces	F	2014-04-15	Pakistan	yes	FIB	+	+	+	+	-
SRR1965365	Human	Faeces	F	2014-04-15	N	No	-	-	-	-	-	-
SRR1968442	Human	Faeces	F	2014-04-15	N	No	-	-	-	-	-	-
SRR8735247	Human	Faeces	F	2014-04-15	Turkey	yes	FIB	+	+	+	+	-
SRR1968678	Human	Faeces	F	2014-04-16	Unknown	No	-	-	-	-	-	-
SRR1965293	Human	Faeces	M	2014-04-16	N	No	-	-	-	-	-	-
SRR1966191	Human	Urine	F	2014-04-16	Unknown	No	-	-	-	-	-	-
SRR1966566	Human	Blood	M	2014-04-17	N	No	-	-	-	-	-	-
SRR1967026	Human	Faeces	M	2014-04-17	Unknown	No	-	-	-	-	-	-
SRR1968531	Human	Faeces	F	2014-04-23	N	No	-	-	-	-	-	-
SRR1968077	Human	Unknown	M	2014-04-24	Unknown	No	-	-	-	-	-	-
SRR1967100	Human	Faeces	F	2014-05-02	N	No	-	-	-	-	-	-
SRR1968254	Human	Faeces	M	2014-05-02	Unknown	yes	FIB	+	+	+	+	-
SRR3049052	Human	Faeces	F	2014-05-02	India	yes	FIB	+	+	+	+	-
SRR1966295	Human	Faeces	F	2014-05-07	Unknown	No	-	-	-	-	-	-
SRR1965787	Human	Faeces	M	2014-05-09	N	No	-	-	-	-	-	-
SRR1966850	Human	Faeces	F	2014-05-13	N	yes	FIB	+	+	+	+	-
SRR1967748	Human	Faeces	F	2014-05-13	Unknown	yes	FIB	+	+	+	+	-
SRR1967291	Human	Faeces	F	2014-05-13	N	yes	FIB	+	+	+	+	-
SRR1965417	Human	Faeces	F	2014-05-13	Unknown	No	-	-	-	-	-	-
SRR1967317	Human	Faeces	M	2014-05-15	Unknown	yes	FIB	+	+	+	+	-
SRR1967030	Human	Faeces	M	2014-05-16	Unknown	yes	FIB	+	+	+	+	-
SRR1968098	Human	Faeces	F	2014-05-19	Pakistan	yes	FIB	+	+	+	+	-
SRR1966907	Human	Faeces	M	2014-05-21	Unknown	yes	FIB	+	+	+	+	-
SRR1968130	Human	Faeces	M	2014-05-22	N	yes	FIB	+	+	+	+	-
SRR1968512	Human	Unknown	M	2014-05-22	N	No	-	-	-	-	-	-
SRR3049510	Human	Faeces	M	2014-05-23	N	No	-	-	-	-	-	-
SRR1968469	Human	Faeces	F	2014-05-23	Unknown	No	-	-	-	-	-	-
SRR3048575	Human	Faeces	F	2014-06-03	Y	No	-	-	-	-	-	-
SRR3048559	Human	Faeces	F	2014-06-10	Mexico	No	-	-	-	-	-	-
SRR3048931	Human	Faeces	F	2014-06-11	N	No	-	-	-	-	-	-
SRR3049845	Human	Faeces	M	2014-06-16	India	yes	FIB	+	+	+	+	-
SRR3049398	Human	Faeces	M	2014-06-17	Turkey	No	-	-	-	-	-	-
SRR3048946	Human	Faeces	F	2014-06-17	Malta	No	-	-	-	-	-	-
SRR1965160	Human	Faeces	F	2014-06-27	Poland	No	-	-	-	-	-	-
SRR1967361	Human	Faeces	F	2014-07-01	Unknown	No	-	-	-	-	-	-
SRR1965708	Human	Faeces	M	2014-07-02	Unknown	yes	FIB	+	+	+	+	-
SRR1969293	Human	Faeces	F	2014-07-02	Unknown	No	-	-	-	-	-	-
SRR1968074	Human	Faeces	F	2014-07-02	Unknown	No	-	-	-	-	-	-
SRR1966204	Human	Faeces	M	2014-07-02	Unknown	No	-	-	-	-	-	-
SRR1969762	Human	Faeces	F	2014-07-02	Unknown	No	-	-	-	-	-	-
SRR1967822	Human	Faeces	F	2014-07-03	Unknown	yes	FIB	+	+	+	+	+
SRR1969245	Human	Faeces	F	2014-07-03	N	No	-	-	-	-	-	-
SRR1965126	Human	Faeces	F	2014-07-03	Unknown	No	-	-	-	-	-	-
SRR1965258	Human	Faeces	M	2014-07-03	Unknown	No	-	-	-	-	-	-
SRR1967388	Human	Faeces	M	2014-07-03	Turkey	yes	FIB	+	+	+	+	-
SRR1968365	Human	Faeces	M	2014-07-04	N	No	-	-	-	-	-	-
SRR1967042	Human	Faeces	F	2014-07-08	N	No	-	-	-	-	-	-
SRR1965294	Human	Faeces	F	2014-07-08	N	No	-	-	-	-	-	-
SRR1965989	Human	Faeces	M	2014-07-08	N	No	-	-	-	-	-	-
SRR1967727	Human	Faeces	M	2014-07-08	N	No	-	-	-	-	-	-
SRR1970306	Human	Faeces	M	2014-07-09	N	No	-	-	-	-	-	-
SRR1958495	Human	Faeces	M	2014-07-10	N	yes	FIB	+	+	+	+	-
SRR1967333	Human	Faeces	M	2014-07-11	Unknown	No	-	-	-	-	-	-
SRR1965625	Human	Faeces	F	2014-07-11	Unknown	yes	FIB	+	+	+	+	-
SRR1968895	Human	Faeces	M	2014-07-11	Unknown	yes	FIB	+	+	+	+	-
SRR1967807	Human	Faeces	M	2014-07-14	Unknown	No	-	-	-	-	-	-
SRR1967911	Human	Faeces	F	2014-07-14	N	No	-	-	-	-	-	-
SRR3048681	Human	Faeces	M	2014-07-16	Unknown	No	-	-	-	-	-	-
SRR3049797	Human	Faeces	F	2014-07-16	Unknown	yes	FIB	+	+	+	+	-
SRR1968122	Human	Faeces	M	2014-07-17	Mexico	No	-	-	-	-	-	-
SRR1966939	Human	Faeces	M	2014-07-24	Cuba	No	-	-	-	-	-	-
SRR1965111	Human	Unknown	F	2014-07-24	Cuba	No	-	-	-	-	-	-
SRR1969831	Human	Faeces	M	2014-07-30	Cuba	No	-	-	-	-	-	-
SRR1967144	Human	Faeces	F	2014-07-30	Unknown	yes	FIB	+	+	+	+	-
SRR1968992	Human	Faeces	M	2014-08-05	Bangladesh	No	-	-	-	-	-	-
SRR1967268	Human	Faeces	M	2014-08-06	Unknown	yes	FIB	+	+	+	+	-
SRR1968112	Human	Faeces	M	2014-08-07	Unknown	No	-	-	-	-	-	-
SRR1968703	Human	Unknown	M	2014-08-08	Unknown	No	-	-	-	-	-	-
SRR1966273	Human	Faeces	M	2014-08-13	Morocco	No	-	-	-	-	-	-
SRR1965416	Human	Faeces	M	2014-08-15	India	No	-	-	-	-	-	-
SRR1970322	Human	Faeces	M	2014-08-15	Unknown	yes	FIB	+	+	+	+	-
SRR1968454	Human	Faeces	F	2014-08-15	N	No	-	-	-	-	-	-
SRR1965952	Human	Faeces	F	2014-08-18	Nigeria	No	-	-	-	-	-	-
SRR1969833	Human	Faeces	M	2014-08-18	Unknown	No	-	-	-	-	-	-
SRR1965152	Human	Faeces	F	2014-08-18	Spain	yes	FIB	+	+	+	+	-
SRR1966827	Human	Faeces	F	2014-08-19	Poland	No	-	-	-	-	-	-
SRR1969383	Human	Faeces	F	2014-08-20	Unknown	No	-	-	-	-	-	-
SRR1966106	Human	Faeces	M	2014-08-20	N	No	-	-	-	-	-	-
SRR3049195	Human	Faeces	M	2014-08-21	Unknown	No	-	-	-	-	-	-
SRR3049270	Human	Faeces	F	2014-08-21	Peru	yes	FIB	+	+	+	+	+
SRR1968843	Human	Faeces	M	2014-08-26	N	yes	FIB	+	+	+	+	-
SRR1966787	Human	Faeces	F	2014-08-27	N	yes	FIB	+	+	+	+	-
SRR1967260	Human	Faeces	F	2014-08-28	Caribbean	No	-	-	-	-	-	-
SRR1958328	Human	Faeces	M	2014-08-29	N	No	-	-	-	-	-	-
SRR1958151	Human	Faeces	F	2014-09-01	N	No	-	-	-	-	-	-
SRR1967226	Human	Unknown	F	2014-09-02	Unknown	No	-	-	-	-	-	-
SRR1968067	Human	Faeces	M	2014-09-02	Unknown	yes	FIB	+	+	+	+	-
SRR1958114	Human	Faeces	F	2014-09-02	Turkey	yes	FIB	+	+	+	+	-
SRR1967105	Human	Faeces	M	2014-09-03	Unknown	yes	FIB	+	+	+	+	-
SRR1963336	Human	Faeces	F	2014-09-04	Cuba	No	-	-	-	-	-	-
SRR1969626	Human	Faeces	M	2014-09-09	Unknown	No	-	-	-	-	-	-
SRR1966305	Human	Ascitic fluid	M	2014-09-09	Unknown	yes	FIB	+	+	+	+	-
SRR1967962	Human	Faeces	F	2014-09-10	N	yes	FIB	+	+	+	+	-
SRR1967448	Human	Faeces	M	2014-09-11	Unknown	No	-	-	-	-	-	-
SRR1966111	Human	Faeces	M	2014-09-15	Unknown	yes	FIB	+	+	+	+	-
SRR1967737	Human	Faeces	U	2014-09-16	N	yes	FIB	+	+	+	+	-
SRR1965238	Human	Faeces	M	2014-09-18	Egypt	No	-	-	-	-	-	-
SRR1967732	Human	Faeces	M	2014-09-19	Unknown	No	-	-	-	-	-	-
SRR1966879	Human	Faeces	M	2014-09-19	Unknown	yes	FIB	+	+	+	+	-
SRR1958650	Human	Faeces	F	2014-09-23	Morocco	No	-	-	-	-	-	-
SRR1958491	Human	Faeces	M	2014-09-23	Unknown	No	-	-	-	-	-	-
SRR1957987	Human	Faeces	F	2014-09-24	N	No	-	-	-	-	-	-
SRR3049484	Human	Unknown	F	2014-09-30	Unknown	No	-	-	-	-	-	-
SRR3049109	Human	Faeces	M	2014-09-30	Unknown	yes	FIB	+	+	+	+	+
SRR3049613	Human	Faeces	M	2014-09-30	N	yes	FIB	+	+	+	+	-
SRR3049184	Human	Faeces	M	2014-09-30	Unknown	yes	FIB	+	+	+	+	-
SRR3049300	Human	Faeces	M	2014-09-30	N	yes	FIB	+	+	+	+	-
SRR1957992	Human	Faeces	M	2014-10-01	N	No	-	-	-	-	-	-
SRR1968817	Human	Faeces	M	2014-10-01	Unknown	No	-	-	-	-	-	-
SRR1958514	Human	Faeces	F	2014-10-02	Unknown	yes	FIB	+	+	+	+	-
SRR1958145	Human	Faeces	F	2014-10-02	Unknown	yes	FIB	+	+	+	+	-
SRR1965655	Human	Faeces	M	2014-10-06	Morocco	No	-	-	-	-	-	-
SRR1965100	Human	Faeces	F	2014-10-06	Unknown	No	-	-	-	-	-	-
SRR1958049	Human	Faeces	F	2014-10-07	Unknown	yes	FIB	+	+	+	+	-
SRR1970206	Human	Faeces	F	2014-10-14	Turkey	No	-	-	-	-	-	-
SRR1958508	Human	Faeces	M	2014-10-14	Greece	No	-	-	-	-	-	-
SRR1968389	Human	Urine	M	2014-10-15	N	No	-	-	-	-	-	-
SRR1968585	Human	Faeces	M	2014-10-16	Unknown	yes	FIB	+	+	+	+	-
SRR1965642	Human	Faeces	F	2014-10-17	N	No	-	-	-	-	-	-
SRR1968420	Human	Faeces	M	2014-10-17	Saudi arabia	No	-	-	-	-	-	-
SRR1968594	Human	Faeces	F	2014-10-20	Unknown	yes	FIB	+	+	+	+	-
SRR1965380	Human	Unknown	M	2014-10-21	Saudi arabia	No	-	-	-	-	-	-
SRR1965157	Human	Blood	M	2014-10-21	Saudi arabia	No	-	-	-	-	-	-
SRR1967756	Human	Faeces	M	2014-10-21	N	No	-	-	-	-	-	-
SRR1965171	Human	Faeces	M	2014-10-22	Unknown	No	-	-	-	-	-	-
SRR1960206	Human	Faeces	F	2014-10-27	Malta	No	-	-	-	-	-	-
SRR1968342	Human	Faeces	F	2014-10-28	Unknown	No	-	-	-	-	-	-
SRR1970286	Human	Faeces	M	2014-10-29	Unknown	No	-	-	-	-	-	-
SRR1970257	Human	Faeces	M	2014-10-29	Mexico	No	-	-	-	-	-	-
SRR1958058	Human	Faeces	F	2014-10-30	Unknown	yes	FIB	+	+	+	+	-
SRR1958372	Human	Faeces	M	2014-10-31	Turkey	yes	FIB	+	+	+	+	-
SRR1968770	Human	Faeces	F	2014-11-07	Saudi arabia	yes	FIB	+	+	+	+	-
SRR1965501	Human	Faeces	M	2014-11-17	India	No	-	-	-	-	-	-
SRR1963315	Human	Faeces	M	2014-11-18	India	yes	FIB	+	+	+	+	-
SRR1967289	Human	Urine	F	2014-11-18	Unknown	No	-	-	-	-	-	-
SRR1959299	Human	Faeces	M	2014-11-19	Ukraine	yes	FIB	+	+	+	+	-
SRR1967660	Human	Faeces	M	2014-11-25	Unknown	yes	FIB	+	+	+	+	-
SRR1959256	Human	Faeces	M	2014-12-01	Unknown	No	-	-	-	-	-	-
SRR1959723	Human	Faeces	F	2014-12-10	United states	No	-	-	-	-	-	-
SRR1959475	Human	Faeces	F	2014-12-12	Unknown	yes	FIB	+	+	+	+	-
SRR1959483	Human	Faeces	F	2014-12-12	South American continent	No	-	-	-	-	-	-
SRR1960090	Human	Faeces	M	2014-12-23	Peru	yes	FIB	+	+	+	+	+
SRR1960146	Human	Faeces	M	2014-12-30	Unknown	yes	FIB	+	+	+	+	-
SRR1963110	Human	Faeces	F	2015-01-06	N	No	-	-	-	-	-	-
SRR1963359	Human	Faeces	M	2015-01-06	Unknown	No	-	-	-	-	-	-
SRR1966397	Human	Faeces	F	2015-01-15	Unknown	yes	FIB	+	+	+	+	-
SRR1967436	Human	Faeces	M	2015-01-21	India	yes	FIB	+	+	+	+	-
SRR1966930	Food	Frozen Raw Whole Chicken	-	2015-01-21	Unknown	yes	FIB	+	+	+	+	-
SRR1966407	Food	Frozen Raw Whole Chicken	-	2015-01-21	Unknown	yes	FIB	+	+	+	+	-
SRR1968819	Food	Frozen Raw Whole Chicken	-	2015-01-21	Unknown	yes	FIB	+	+	+	+	-
SRR1969621	Food	Frozen Raw Whole Chicken	-	2015-01-21	Unknown	yes	FIB	+	+	+	+	-
SRR3048899	Human	Faeces	M	2015-01-26	Unknown	No	-	-	-	-	-	-
SRR3049452	Human	Faeces	M	2015-01-26	India	yes	FIB	+	+	+	+	-
SRR1968006	Human	Faeces	M	2015-01-28	United states	No	-	-	-	-	-	-
SRR1967969	Human	Faeces	F	2015-01-29	N	yes	FIB	+	+	+	+	-
SRR1968833	Human	Faeces	F	2015-02-03	N	yes	FIB	+	+	+	+	-
SRR1968386	Human	Faeces	M	2015-02-11	Cuba	No	-	-	-	-	-	-
SRR1968754	Human	Faeces	M	2015-02-11	N	No	-	-	-	-	-	-
SRR1967840	Human	Faeces	F	2015-02-20	Unknown	No	-	-	-	-	-	-
SRR1967967	Human	Faeces	M	2015-02-17	N	yes	FIB	+	+	+	+	-
SRR1967252	Human	Faeces	M	2015-02-24	Unknown	No	-	-	-	-	-	-
SRR1967872	Human	Faeces	U	2015-02-25	Unknown	No	-	-	-	-	-	-
SRR1965125	Human	Faeces	F	2015-03-04	India	yes	FIB	+	+	+	+	-
SRR1966556	Human	Faeces	F	2015-03-04	Peru	yes	FIB	+	+	+	+	+
SRR1965983	Human	Faeces	M	2015-03-04	Unknown	yes	FIB	+	+	+	+	-
SRR1966110	Human	Faeces	M	2015-03-05	Unknown	yes	FIB	+	+	+	+	-
SRR1965218	Human	Faeces	M	2015-03-06	Unknown	yes	FIB	+	+	+	+	-
SRR1969446	Human	Faeces	M	2015-03-17	N	yes	FIB	+	+	+	+	-
SRR1965641	Human	Faeces	F	2015-03-18	India	yes	FIB	+	+	+	+	-
SRR1966480	Human	Faeces	M	2015-03-18	Unknown	yes	FIB	+	+	+	+	-
SRR1965283	Human	Faeces	M	2015-03-18	N	yes	FIB	+	+	+	+	-
SRR3049455	Human	Faeces	M	2015-03-19	Unknown	yes	FIB	+	+	+	+	-
SRR1966045	Human	Faeces	M	2015-03-26	Unknown	yes	FIB	+	+	+	+	-
SRR3049941	Human	Faeces	F	2015-03-31	Unknown	yes	FIB	+	+	+	+	-
SRR6860553	Human	Faeces	M	2015-04-01	N	No	-	-	-	-	-	-
SRR6191156	Human	Faeces	F	2015-04-02	Unknown	yes	FIB	+	+	+	+	-
SRR7516512	Human	Faeces	F	2015-04-08	Cuba	No	-	-	-	-	-	-
SRR7292851	Human	Faeces	M	2015-04-15	Jamaica	No	-	-	-	-	-	-
SRR6191312	Human	Faeces	M	2015-04-17	Unknown	No	-	-	-	-	-	-
SRR6191586	Human	Faeces	F	2015-04-20	N	yes	FIB	+	+	+	+	-
SRR6193069	Human	Faeces	M	2015-04-20	Cuba	No	-	-	-	-	-	-
SRR6237078	Human	Faeces	F	2015-04-27	Unknown	No	-	-	-	-	-	-
SRR3322087	Human	Faeces	F	2015-04-28	Unknown	No	-	-	-	-	-	-
SRR6191669	Human	Faeces	F	2015-04-29	Asian continent	yes	FIB	+	+	+	+	-
SRR6191724	Human	Faeces	F	2015-05-06	Unknown	yes	FIB	+	+	+	+	-
SRR6191670	Human	Faeces	M	2015-05-07	Unknown	yes	FIB	+	+	+	+	-
SRR6191721	Human	Urine	F	2015-05-07	N	yes	FIB	+	+	+	+	-
SRR3285408	Human	Faeces	M	2015-05-08	Unknown	yes	FIB	+	+	+	+	-
SRR6868302	Human	Faeces	M	2015-05-13	India	yes	FIB	+	+	+	+	-
SRR6855524	Human	Faeces	M	2015-05-14	Unknown	No	-	-	-	-	-	-
SRR6854755	Human	Faeces	F	2015-05-15	Unknown	yes	FIB	+	+	+	+	+
SRR3322637	Human	Faeces	M	2015-05-18	N	No	-	-	-	-	-	-
SRR14778388	Food	Chicken Mince	-	2015-05-20	Unknown	yes	FIB	+	+	+	+	-
SRR14780539	Human	Faeces	M	2015-05-20	Unknown	yes	FIB	+	+	+	+	+
SRR14780314	Human	Faeces	M	2015-05-21	India	yes	FIB	+	+	+	+	-
SRR7475358	Human	Faeces	F	2015-05-26	Unknown	No	-	-	-	-	-	-
SRR6191593	Human	Faeces	F	2015-05-28	Morocco	No	-	-	-	-	-	-
SRR3286898	Human	Faeces	F	2015-06-01	Unknown	No	-	-	-	-	-	-
SRR6191677	Human	Faeces	F	2015-06-04	Unknown	No	-	-	-	-	-	-
SRR6860637	Human	Faeces	M	2015-06-04	N	yes	FIB	+	+	+	+	-
SRR6233906	Human	Urine	F	2015-06-09	Unknown	yes	FIB	+	+	+	+	-
SRR6191187	Human	Faeces	M	2015-06-09	Cuba	No	-	-	-	-	-	-
SRR6190498	Human	Faeces	F	2015-06-09	N	yes	FIB	+	+	+	+	-
SRR3322632	Human	Faeces	M	2015-06-09	Tanzania, united republic of	yes	FIB	+	+	+	+	-
SRR3322334	Human	Faeces	F	2015-06-09	Unknown	No	-	-	-	-	-	-
SRR5193657	Human	Faeces	F	2015-06-10	Cuba	No	-	-	-	-	-	-
SRR6191562	Human	Faeces	M	2015-06-11	Unknown	No	-	-	-	-	-	-
SRR6191184	Human	Faeces	F	2015-06-15	Cuba	No	-	-	-	-	-	-
SRR6191518	Human	Faeces	F	2015-06-16	N	yes	FIB	+	+	+	+	-
SRR6233895	Human	Faeces	F	2015-06-23	N	yes	FIB	+	+	+	+	-
SRR6191309	Human	Faeces	F	2015-06-24	Unknown	yes	FIB	+	+	+	+	+
SRR6191065	Human	Faeces	M	2015-06-24	Egypt	yes	FIB	+	+	+	+	-
SRR5648345	Human	Faeces	M	2015-06-24	N	yes	FIB	+	+	+	+	-
SRR6193041	Human	Faeces	M	2015-07-02	Unknown	yes	FIB	+	+	+	+	-
SRR6191143	Human	Faeces	F	2015-07-02	N	No	-	-	-	-	-	-
SRR6191662	Human	Urine	F	2015-07-03	N	No	-	-	-	-	-	-
SRR3321852	Human	Faeces	F	2015-07-07	Unknown	No	-	-	-	-	-	-
SRR6191410	Human	Faeces	M	2015-07-15	Unknown	No	-	-	-	-	-	-
SRR6193058	Human	Faeces	F	2015-07-15	Unknown	yes	FIB	+	+	+	+	-
SRR6193074	Human	Faeces	F	2015-07-16	Unknown	yes	FIB	+	+	+	+	-
SRR3321516	Human	Faeces	F	2015-07-17	N	No	-	-	-	-	-	-
SRR6193053	Human	Faeces	M	2015-07-20	Unknown	yes	FIB	+	+	+	+	-
SRR7350603	Human	Faeces	F	2015-07-24	N	yes	FIB	+	+	+	+	-
SRR6191528	Human	Faeces	M	2015-07-28	Unknown	yes	FIB	+	+	+	+	-
SRR6190504	Human	Faeces	M	2015-07-28	Unknown	yes	FIB	+	+	+	+	-
SRR5215819	Human	Faeces	F	2015-07-29	Unknown	yes	FIB	+	+	+	+	-
SRR6191714	Human	Faeces	M	2015-07-30	Unknown	yes	FIB	+	+	+	+	-
SRR6191572	Human	Faeces	M	2015-08-04	Unknown	No	-	-	-	-	-	-
SRR6193050	Human	Faeces	M	2015-08-04	Unknown	yes	FIB	+	+	+	+	-
SRR6233891	Human	Faeces	F	2015-08-04	N	No	-	-	-	-	-	-
SRR6191673	Human	Faeces	M	2015-08-06	Unknown	yes	FIB	+	+	+	+	-
SRR6191322	Human	Faeces	M	2015-08-10	Bulgaria	yes	FIB	+	+	+	+	-
SRR6190494	Human	Faeces	F	2015-08-10	Unknown	No	-	-	-	-	-	-
SRR6237081	Human	Faeces	F	2015-08-12	Unknown	No	-	-	-	-	-	-
SRR6190500	Human	Faeces	F	2015-08-12	Unknown	yes	FIB	+	+	+	+	-
SRR6190522	Human	Faeces	F	2015-08-17	Unknown	No	-	-	-	-	-	-
SRR6193024	Human	Faeces	F	2015-08-19	Unknown	yes	FIB	+	+	+	+	-
SRR7298818	Human	Faeces	F	2015-08-19	Peru	yes	FIB	+	+	+	+	+
SRR3322625	Human	Faeces	F	2015-08-19	Unknown	yes	FIB	+	+	+	+	-
SRR7285643	Human	Faeces	M	2015-08-20	Spain	No	-	-	-	-	-	-
SRR6233900	Human	Urine	M	2015-08-21	Unknown	No	-	-	-	-	-	-
SRR6191598	Human	Faeces	M	2015-08-25	N	yes	FIB	+	+	+	+	-
SRR6193016	Human	Faeces	M	2015-08-28	Unknown	No	-	-	-	-	-	-
SRR7480359	Human	Faeces	M	2015-08-28	Unknown	No	-	-	-	-	-	-
SRR7495783	Human	Faeces	M	2015-09-01	Unknown	yes	FIB	+	+	+	+	-
SRR7506877	Human	Faeces	F	2015-09-01	Morocco	No	-	-	-	-	-	-
SRR7458598	Human	Faeces	M	2015-09-01	Gambia	No	-	-	-	-	-	-
SRR6191516	Human	Faeces	M	2015-09-01	Greece	No	-	-	-	-	-	-
SRR6233998	Human	Faeces	M	2015-09-02	India	yes	FIB	+	+	+	+	-
SRR7285932	Human	Faeces	F	2015-09-03	N	No	-	-	-	-	-	-
SRR6190486	Human	Faeces	M	2015-09-03	Spain	No	-	-	-	-	-	-
SRR6190489	Human	Faeces	M	2015-09-03	Unknown	No	-	-	-	-	-	-
SRR6190999	Human	Faeces	F	2015-09-03	Cuba	No	-	-	-	-	-	-
SRR6191680	Human	Faeces	F	2015-09-07	Spain	No	-	-	-	-	-	-
SRR6191009	Human	Faeces	F	2015-09-08	Bangladesh	No	-	-	-	-	-	-
SRR6190444	Human	Urine	F	2015-09-10	Unknown	No	-	-	-	-	-	-
SRR6190436	Human	Faeces	M	2015-09-10	Mexico	No	-	-	-	-	-	-
SRR6191360	Human	Faeces	F	2015-09-16	N	No	-	-	-	-	-	-
SRR6191159	Human	Faeces	F	2015-09-16	Unknown	yes	FIB	+	+	+	+	-
SRR6191411	Human	Faeces	M	2015-09-17	Iraq	yes	FIB	+	+	+	+	-
SRR6237099	Human	Wound drain	F	2015-09-22	N	No	-	-	-	-	-	-
SRR6233942	Human	Faeces	F	2015-09-22	Morocco	No	-	-	-	-	-	-
170328(PHE_23)	Human	Faeces	F	2015-09-23	N	yes	FIB	+	+	+	+	-
SRR5216101	Human	Faeces	F	2015-09-28	N	No	-	-	-	-	-	-
SRR3321860	Human	Faeces	F	2015-09-28	Unknown	yes	FIB	+	+	+	+	-
SRR6233907	Human	Faeces	F	2015-09-28	Unknown	yes	FIB	+	+	+	+	-
SRR3321838	Human	Wound swab	F	2015-09-28	N	No	-	-	-	-	-	-
SRR6191693	Human	Faeces	F	2015-09-30	Unknown	No	-	-	-	-	-	-
SRR6191320	Human	Faeces	M	2015-09-30	N	No	-	-	-	-	-	-
SRR6190982	Human	Faeces	F	2015-09-30	N	yes	FIB	+	+	+	+	-
SRR5194337	Human	Faeces	F	2015-10-02	Unknown	yes	FIB	+	+	+	+	-
SRR6193019	Human	Faeces	F	2015-10-05	Peru	yes	FIB	+	+	+	+	+
SRR5215481	Human	Faeces	F	2015-10-05	Unknown	No	-	-	-	-	-	-
SRR7216064	Human	Faeces	M	2015-10-06	Unknown	yes	FIB	+	+	+	+	-
SRR6234010	Human	Faeces	M	2015-10-06	Unknown	No	-	-	-	-	-	-
SRR6191601	Human	Faeces	M	2015-10-08	Unknown	No	-	-	-	-	-	-
SRR6192981	Human	Faeces	F	2015-10-13	Unknown	No	-	-	-	-	-	-
SRR6193080	Human	Urine	F	2015-10-15	N	No	-	-	-	-	-	-
SRR6193032	Human	Faeces	F	2015-10-16	China	No	-	-	-	-	-	-
SRR6233890	Human	Faeces	F	2015-10-16	N	yes	FIB	+	+	+	+	-
SRR5215640	Human	Faeces	M	2015-10-16	N	yes	FIB	+	+	+	+	-
SRR6191579	Human	Faeces	M	2015-10-19	Malta	No	-	-	-	-	-	-
SRR6191712	Human	Faeces	F	2015-10-21	Unknown	yes	FIB	+	+	+	+	-
SRR6192977	Human	Faeces	M	2015-10-21	Unknown	yes	FIB	+	+	+	+	-
SRR6191575	Human	Faeces	M	2015-10-22	N	No	-	-	-	-	-	-
SRR6191127	Human	Faeces	M	2015-10-28	N	yes	FIB	+	+	+	+	-
SRR6190519	Human	Faeces	F	2015-10-28	Unknown	No	-	-	-	-	-	-
SRR3322403	Human	Faeces	M	2015-10-30	N	yes	FIB	+	+	+	+	-
SRR6191125	Human	Faeces	M	2015-11-03	N	No	-	-	-	-	-	-
SRR6191181	Human	Faeces	F	2015-11-03	Cuba	No	-	-	-	-	-	-
SRR6191711	Human	Faeces	F	2015-11-03	Mexico	No	-	-	-	-	-	-
SRR6192984	Human	Faeces	F	2015-11-03	Unknown	No	-	-	-	-	-	-
SRR6190505	Human	Urine	F	2015-11-05	Unknown	No	-	-	-	-	-	-
SRR6191176	Human	Faeces	F	2015-11-05	N	No	-	-	-	-	-	-
SRR6190983	Human	Faeces	F	2015-11-06	Unknown	yes	FIB	+	+	+	+	-
SRR6192996	Human	Faeces	F	2015-11-10	Unknown	yes	FIB	+	+	+	+	-
SRR3322314	Human	Faeces	F	2015-11-12	N	No	-	-	-	-	-	-
SRR6191560	Human	Faeces	M	2015-11-13	Pakistan	No	-	-	-	-	-	-
SRR6233902	Human	Faeces	F	2015-11-13	Unknown	yes	FIB	+	+	+	+	-
SRR6191530	Human	Faeces	F	2015-11-16	Unknown	yes	FIB	+	+	+	+	-
SRR6190998	Human	Faeces	F	2015-11-19	India	No	-	-	-	-	-	-
SRR6193049	Human	Faeces	F	2015-12-03	N	No	-	-	-	-	-	-
SRR6193036	Human	Faeces	F	2015-12-16	Unknown	No	-	-	-	-	-	-
SRR6237086	Food	Peppermeint Powder	-	2015-12-22	Unknown	yes	FIB	+	+	+	+	-
SRR6190517	Food	Peppermeint Powder	-	2015-12-22	Unknown	yes	FIB	+	+	+	+	-
SRR3323032	Human	Faeces	M	2015-12-24	Cuba	No	-	-	-	-	-	-
SRR6191194	Human	Faeces	M	2015-12-31	Pakistan	yes	FIB	+	+	+	+	-
SRR6191085	Human	Faeces	M	2015-12-31	Spain	yes	FIB	+	+	+	+	-
SRR3321868	Food	Raw Chicken Kebab Meat	-	2016-01-05	Unknown	yes	FIB	+	+	+	+	-
SRR5648290	Food	Raw Chicken Kebab Meat	-	2016-01-05	Unknown	yes	FIB	+	+	+	+	-
SRR5648346	Food	Raw Chicken Kebab Meat	-	2016-01-05	Unknown	yes	FIB	+	+	+	+	-
SRR6191157	Human	Faeces	M	2016-01-12	Unknown	No	-	-	-	-	-	-
SRR6191190	Human	Faeces	F	2016-01-13	Unknown	yes	FIB	+	+	+	+	-
SRR6190996	Human	Faeces	M	2016-01-20	Unknown	yes	FIB	+	+	+	+	-
SRR6190483	Human	Faeces	F	2016-01-22	Unknown	yes	FIB	+	+	+	+	-
SRR6190506	Human	Faeces	M	2016-01-22	Unknown	No	-	-	-	-	-	-
SRR6191135	Human	Faeces	M	2016-01-27	Unknown	yes	FIB	+	+	+	+	-
SRR6191129	Human	Faeces	F	2016-01-28	N	yes	FIB	+	+	+	+	-
SRR6191525	Human	Faeces	M	2016-02-03	N	yes	FIB	+	+	+	+	-
SRR6193026	Human	Faeces	F	2016-02-08	South American continent	yes	FIB	+	+	+	+	+
SRR6191116	Human	Faeces	F	2016-02-19	N	yes	FIB	+	+	+	+	-
SRR6191722	Human	Faeces	M	2016-02-22	N	yes	FIB	+	+	+	+	-
SRR6190495	Human	Faeces	M	2016-03-01	Ecuador	yes	FIB	+	+	+	+	+
SRR6193091	Human	Faeces	M	2016-03-18	Y	No	-	-	-	-	-	-
SRR6190499	Human	Faeces	F	2016-03-23	Unknown	yes	FIB	+	+	+	+	-
SRR7468982	Human	Faeces	F	2016-03-29	N	No	-	-	-	-	-	-
SRR6191406	Human	Faeces	F	2016-04-06	Unknown	No	-	-	-	-	-	-
SRR6190967	Human	Faeces	M	2016-04-07	Unknown	No	-	-	-	-	-	-
SRR6193028	Human	Faeces	F	2016-04-12	Cuba	No	-	-	-	-	-	-
SRR6191168	Human	Urine	M	2016-04-14	Unknown	yes	FIB	+	+	+	+	-
SRR6190529	Human	Faeces	M	2016-04-14	Unknown	No	-	-	-	-	-	-
SRR6190978	Human	Faeces	M	2016-04-15	Turkey	No	-	-	-	-	-	-
SRR6191139	Human	Faeces	F	2016-04-18	India	yes	FIB	+	+	+	+	-
SRR6192978	Human	Faeces	M	2016-04-18	N	yes	FIB	+	+	+	+	-
SRR6191014	Human	Faeces	M	2016-04-20	Unknown	yes	FIB	+	+	+	+	-
SRR6191370	Human	Faeces	F	2016-04-25	Unknown	No	-	-	-	-	-	-
SRR6191074	Human	Faeces	M	2016-04-29	Unknown	No	-	-	-	-	-	-
SRR6191068	Human	Faeces	F	2016-05-03	N	No	-	-	-	-	-	-
SRR6193073	Human	Faeces	F	2016-05-04	N	No	-	-	-	-	-	-
SRR5215531	Human	Faeces	M	2016-05-06	Unknown	yes	FIB	+	+	+	+	-
SRR7458145	Human	Faeces	M	2016-05-11	Pakistan	yes	FIB	+	+	+	+	-
SRR6191376	Human	Faeces	M	2016-05-17	N	yes	FIB	+	+	+	+	-
SRR6191165	Human	Faeces	F	2016-05-17	Unknown	No	-	-	-	-	-	-
SRR6190441	Human	Blood	M	2016-05-18	Unknown	yes	FIB	+	+	+	+	-
SRR6191699	Human	Urine	M	2016-05-18	Unknown	yes	FIB	+	+	+	+	-
SRR6191664	Human	Faeces	M	2016-05-24	N	yes	FIB	+	+	+	+	-
SRR6191314	Human	Faeces	M	2016-05-25	Cuba	No	-	-	-	-	-	-
SRR6237092	Human	Faeces	M	2016-05-25	N	yes	FIB	+	+	+	+	-
SRR6191164	Human	Faeces	M	2016-05-26	Unknown	No	-	-	-	-	-	-
SRR6233892	Human	Faeces	F	2016-05-27	Cuba	No	-	-	-	-	-	-
SRR6191629	Human	Faeces	F	2016-05-31	Unknown	No	-	-	-	-	-	-
SRR6191177	Human	Faeces	M	2016-06-01	Spain	No	-	-	-	-	-	-
SRR6193079	Human	Faeces	M	2016-06-02	Unknown	yes	FIB	+	+	+	+	-
SRR6191097	Human	Faeces	F	2016-06-02	Unknown	No	-	-	-	-	-	-
SRR6190960	Human	Blood	M	2016-06-02	Unknown	yes	FIB	+	+	+	+	-
SRR6191160	Human	Tissue	F	2016-06-02	Unknown	No	-	-	-	-	-	-
SRR6190975	Human	Faeces	M	2016-06-06	Unknown	yes	FIB	+	+	+	+	-
SRR7187952	Human	Faeces	M	2016-06-07	Unknown	No	-	-	-	-	-	-
SRR6191161	Human	Faeces	F	2016-06-09	Spain	No	-	-	-	-	-	-
SRR6191078	Human	Faeces	F	2016-06-13	Unknown	yes	FIB	+	+	+	+	-
SRR6191678	Human	Blood	M	2016-06-15	Unknown	yes	FIB	+	+	+	+	-
265292(PHE_431)	Human	Faeces	M	2016-06-15	Turkey	yes	FIB	+	+	+	+	-
SRR7359010	Human	Faeces	M	2016-06-20	Unknown	yes	FIB	+	+	+	+	-
SRR6191091	Human	Faeces	M	2016-06-21	N	No	-	-	-	-	-	-
SRR7458000	Human	Faeces	F	2016-06-21	N	No	-	-	-	-	-	-
SRR6192992	Human	Faeces	F	2016-06-21	Unknown	No	-	-	-	-	-	-
SRR7474904	Human	Faeces	M	2016-06-23	Unknown	yes	FIB	+	+	+	+	-
SRR7458038	Human	Faeces	M	2016-06-24	N	yes	FIB	+	+	+	+	-
SRR7495771	Human	Faeces	M	2016-06-27	N	yes	FIB	+	+	+	+	-
SRR6190508	Human	Faeces	M	2016-06-29	Unknown	yes	FIB	+	+	+	+	-
SRR6191175	Human	Faeces	M	2016-06-29	Unknown	No	-	-	-	-	-	-
SRR6237071	Human	Faeces	M	2016-06-29	Unknown	yes	FIB	+	+	+	+	-
SRR6191596	Human	Faeces	M	2016-06-30	Unknown	No	-	-	-	-	-	-
SRR5215668	Human	Faeces	F	2016-07-04	Unknown	No	-	-	-	-	-	-
SRR6191386	Human	Faeces	M	2016-07-04	Unknown	yes	FIB	+	+	+	+	-
SRR6190977	Human	Faeces	M	2016-07-05	Unknown	yes	FIB	+	+	+	+	-
SRR6191369	Human	Faeces	M	2016-07-06	Unknown	No	-	-	-	-	-	-
SRR6191076	Human	Faeces	F	2016-07-06	Unknown	No	-	-	-	-	-	-
SRR6190537	Human	Faeces	F	2016-07-12	Unknown	yes	FIB	+	+	+	+	-
SRR6191555	Human	Faeces	F	2016-07-13	Y	yes	FIB	+	+	+	+	-
SRR6191659	Human	Faeces	F	2016-07-13	N	No	-	-	-	-	-	-
SRR6191350	Human	Faeces	M	2016-07-14	Unknown	yes	FIB	+	+	+	+	-
SRR6193008	Human	Faeces	F	2016-07-14	N	yes	FIB	+	+	+	+	-
SRR6191388	Human	Faeces	M	2016-07-19	Unknown	No	-	-	-	-	-	-
SRR6233992	Human	Faeces	F	2016-07-19	Unknown	yes	FIB	+	+	+	+	-
SRR6191524	Human	Faeces	F	2016-07-19	Unknown	yes	FIB	+	+	+	+	-
SRR6233911	Human	Faeces	M	2016-07-19	Unknown	No	-	-	-	-	-	-
SRR6191580	Human	Faeces	F	2016-07-21	Unknown	No	-	-	-	-	-	-
SRR6191166	Human	Faeces	M	2016-07-22	Unknown	No	-	-	-	-	-	-
SRR7456960	Human	Faeces	M	2016-07-26	Cuba	No	-	-	-	-	-	-
SRR6191107	Human	Faeces	F	2016-07-26	Morocco	No	-	-	-	-	-	-
SRR6191515	Human	Faeces	F	2016-08-02	N	No	-	-	-	-	-	-
SRR5193696	Human	Faeces	F	2016-08-03	N	No	-	-	-	-	-	-
SRR6191169	Human	Faeces	M	2016-08-03	Y	yes	FIB	+	+	+	+	-
SRR6191364	Human	Faeces	F	2016-08-05	Unknown	No	-	-	-	-	-	-
SRR6191576	Human	Faeces	M	2016-08-09	N	yes	FIB	+	+	+	+	-
SRR6193066	Human	Faeces	F	2016-08-09	Y	yes	FIB	+	+	+	+	-
SRR6191321	Human	Faeces	F	2016-08-10	Unknown	No	-	-	-	-	-	-
SRR6190512	Human	Faeces	F	2016-08-10	Unknown	No	-	-	-	-	-	-
SRR5193958	Human	Faeces	M	2016-08-11	Bolivia	yes	FIB	+	+	+	+	+
SRR5215618	Human	Faeces	M	2016-08-12	N	No	-	-	-	-	-	-
SRR6191043	Human	Faeces	M	2016-08-16	Unknown	No	-	-	-	-	-	-
SRR6233910	Human	Blood	F	2016-08-17	Unknown	yes	FIB	+	+	+	+	-
SRR6191152	Human	Faeces	M	2016-08-17	Unknown	yes	FIB	+	+	+	+	-
SRR6191005	Human	Faeces	F	2016-08-17	Pakistan	yes	FIB	+	+	+	+	-
SRR6191115	Human	Faeces	F	2016-08-19	N	No	-	-	-	-	-	-
SRR6237065	Human	Faeces	M	2016-08-23	Portugal	No	-	-	-	-	-	-
SRR6233896	Human	Faeces	F	2016-08-23	Unknown	No	-	-	-	-	-	-
SRR6190446	Human	Faeces	M	2016-08-23	N	No	-	-	-	-	-	-
SRR6191336	Human	Faeces	F	2016-08-25	Unknown	yes	FIB	+	+	+	+	-
SRR7159906	Human	Urine	M	2016-08-30	Unknown	yes	FIB	+	+	+	+	-
SRR8661133	Human	Faeces	M	2016-08-30	Unknown	No	-	-	-	-	-	-
SRR7298407	Human	Faeces	M	2016-08-31	Unknown	No	-	-	-	-	-	-
SRR6190985	Human	Faeces	M	2016-08-31	Unknown	yes	FIB	+	+	+	+	-
SRR6191374	Human	Faeces	F	2016-09-05	United Arab Emirates	yes	FIB	+	+	+	+	-
SRR6191015	Human	Faeces	F	2016-09-08	Unknown	yes	FIB	+	+	+	+	-
SRR6191186	Human	Faeces	F	2016-09-12	Asian continent	No	-	-	-	-	-	-
SRR8661147	Human	Faeces	F	2016-09-14	Pakistan	No	-	-	-	-	-	-
SRR6191365	Human	Faeces	M	2016-09-14	Unknown	yes	FIB	+	+	+	+	-
SRR6193085	Human	Faeces	F	2016-09-20	Unknown	yes	FIB	+	+	+	+	-
SRR6234013	Human	Faeces	M	2016-09-21	N	No	-	-	-	-	-	-
SRR7469116	Human	Faeces	M	2016-09-22	Unknown	yes	FIB	+	+	+	+	-
SRR7343924	Human	Faeces	F	2016-09-22	Unknown	No	-	-	-	-	-	-
SRR6191122	Human	Faeces	F	2016-09-27	Unknown	No	-	-	-	-	-	-
SRR6191324	Human	Faeces	M	2016-09-29	Unknown	yes	FIB	+	+	+	+	-
SRR6191633	Human	Faeces	F	2016-10-03	Cuba	No	-	-	-	-	-	-
SRR6191354	Human	Faeces	M	2016-10-04	Tunisia	No	-	-	-	-	-	-
SRR6190516	Human	Faeces	F	2016-10-05	Mexico	No	-	-	-	-	-	-
SRR8661132	Human	Faeces	F	2016-10-06	Costa rica	yes	FIB	+	+	+	+	-
SRR6191595	Human	Faeces	F	2016-10-06	Panama	yes	FIB	+	+	+	+	-
SRR6192971	Human	Faeces	F	2016-10-07	Unknown	yes	FIB	+	+	+	+	-
SRR6191561	Human	Faeces	M	2016-10-10	Slovakia	yes	FIB	+	+	+	+	-
SRR6193022	Human	Faeces	M	2016-10-13	Caribbean	No	-	-	-	-	-	-
SRR6190539	Human	Faeces	F	2016-10-19	Unknown	No	-	-	-	-	-	-
SRR6233908	Human	Faeces	M	2016-10-19	Unknown	yes	FIB	+	+	+	+	-
SRR6190981	Human	Faeces	M	2016-10-21	Unknown	yes	FIB	+	+	+	+	-
SRR6191358	Human	Faeces	M	2016-10-24	N	No	-	-	-	-	-	-
SRR6191559	Human	Blood	M	2016-10-24	Unknown	yes	FIB	+	+	+	+	-
SRR6191627	Human	Faeces	F	2016-10-24	Unknown	No	-	-	-	-	-	-
SRR6191698	Human	Faeces	F	2016-10-24	Unknown	No	-	-	-	-	-	-
SRR6191348	Human	Faeces	F	2016-10-24	N	No	-	-	-	-	-	-
SRR6191671	Human	Blood	M	2016-10-25	N	yes	FIB	+	+	+	+	-
SRR6191193	Human	Faeces	F	2016-10-25	European continent	No	-	-	-	-	-	-
SRR6234005	Human	Faeces	M	2016-10-26	India	yes	FIB	+	+	+	+	-
SRR6191089	Human	Faeces	M	2016-10-26	Unknown	No	-	-	-	-	-	-
SRR6191123	Human	Faeces	F	2016-10-28	Unknown	No	-	-	-	-	-	-
SRR6190438	Human	Faeces	M	2016-10-31	Spain	No	-	-	-	-	-	-
SRR6191674	Human	Faeces	M	2016-11-01	N	yes	FIB	+	+	+	+	-
SRR6191590	Human	Faeces	M	2016-11-01	Unknown	No	-	-	-	-	-	-
SRR6237091	Human	Faeces	F	2016-11-01	European continent	No	-	-	-	-	-	-
SRR6191675	Human	Faeces	F	2016-11-02	Unknown	No	-	-	-	-	-	-
SRR8655497	Human	Faeces	F	2016-11-03	European continent	No	-	-	-	-	-	-
SRR6193089	Human	Faeces	F	2016-11-03	Unknown	No	-	-	-	-	-	-
SRR6191517	Human	Unknown	M	2016-11-04	Unknown	No	-	-	-	-	-	-
SRR8650454	Human	Faeces	F	2016-11-07	Unknown	No	-	-	-	-	-	-
SRR8655503	Human	Unknown	M	2016-11-08	Unknown	No	-	-	-	-	-	-
SRR6192993	Human	Faeces	F	2016-11-08	Morocco	No	-	-	-	-	-	-
SRR6191124	Human	Faeces	F	2016-11-08	N	No	-	-	-	-	-	-
SRR7298406	Human	Faeces	M	2016-11-08	Spain	No	-	-	-	-	-	-
SRR6191318	Human	Faeces	M	2016-11-09	Pakistan	No	-	-	-	-	-	-
SRR6191368	Human	Faeces	M	2016-11-09	Tunisia	No	-	-	-	-	-	-
SRR6190994	Human	Unknown	F	2016-11-09	Unknown	yes	FIB	+	+	+	+	-
SRR6193054	Human	Faeces	M	2016-11-09	Unknown	No	-	-	-	-	-	-
SRR6191067	Human	Faeces	F	2016-11-10	Unknown	No	-	-	-	-	-	-
SRR6191577	Human	Faeces	M	2016-11-10	Cuba	No	-	-	-	-	-	-
SRR6190993	Human	Faeces	M	2016-11-11	Malta	No	-	-	-	-	-	-
SRR6191385	Human	Urine	F	2016-11-14	Unknown	No	-	-	-	-	-	-
SRR6193035	Human	Faeces	F	2016-11-14	Unknown	No	-	-	-	-	-	-
SRR6233897	Human	Faeces	F	2016-11-15	Spain	No	-	-	-	-	-	-
SRR6191723	Human	Faeces	M	2016-11-15	N	yes	FIB	+	+	+	+	-
SRR6191531	Human	Faeces	F	2016-11-15	Unknown	yes	FIB	+	+	+	+	-
SRR6191672	Human	Faeces	M	2016-11-16	N	No	-	-	-	-	-	-
SRR6192989	Human	Faeces	M	2016-11-16	Cuba	No	-	-	-	-	-	-
SRR6192999	Human	Faeces	M	2016-11-17	N	No	-	-	-	-	-	-
SRR6190989	Human	Faeces	U	2016-11-21	Unknown	No	-	-	-	-	-	-
SRR6193017	Human	Faeces	M	2016-11-21	N	No	-	-	-	-	-	-
SRR6191526	Human	Urine	M	2016-11-21	N	No	-	-	-	-	-	-
SRR6237080	Human	Blood	M	2016-11-21	N	No	-	-	-	-	-	-
SRR6193052	Human	Faeces	M	2016-11-23	Unknown	No	-	-	-	-	-	-
SRR6190538	Human	Faeces	F	2016-11-24	Unknown	No	-	-	-	-	-	-
SRR6192972	Human	Faeces	F	2016-11-24	Unknown	No	-	-	-	-	-	-
SRR6190969	Human	Faeces	M	2016-11-28	Unknown	No	-	-	-	-	-	-
SRR6191138	Human	Blood	F	2016-11-29	Cuba	No	-	-	-	-	-	-
SRR6191382	Human	Faeces	F	2016-12-05	Unknown	yes	FIB	+	+	+	+	-
SRR6193006	Human	Faeces	F	2016-12-06	India	No	-	-	-	-	-	-
SRR6191387	Human	Faeces	F	2016-12-06	Unknown	No	-	-	-	-	-	-
SRR6191310	Human	Pus	F	2016-12-07	Unknown	No	-	-	-	-	-	-
SRR6190964	Human	Urine	F	2016-12-07	Y	No	-	-	-	-	-	-
SRR5216321	Human	Faeces	M	2016-12-08	Cuba	No	-	-	-	-	-	-
SRR6191018	Human	Faeces	M	2016-12-12	Unknown	No	-	-	-	-	-	-
SRR6191073	Human	Faeces	M	2016-12-14	European continent	No	-	-	-	-	-	-
SRR6191379	Human	Faeces	M	2016-12-20	Hungary	No	-	-	-	-	-	-
SRR6190509	Human	Urine	M	2016-12-23	N	No	-	-	-	-	-	-
SRR5585077	Human	Faeces	M	2016-12-30	Unknown	No	-	-	-	-	-	-
SRR6193060	Human	Unknown	M	2016-12-30	Unknown	yes	FIB	+	+	+	+	-
SRR6237079	Human	Faeces	F	2017-01-03	Spain	yes	FIB	+	+	+	+	-
SRR6237076	Human	Faeces	M	2017-01-10	Spain	No	-	-	-	-	-	-
SRR6191134	Human	Unknown	M	2017-01-11	Unknown	No	-	-	-	-	-	-
SRR5632732	Human	Faeces	M	2017-01-12	Unknown	yes	FIB	+	+	+	+	-
SRR6233989	Human	Faeces	F	2017-01-13	Saint vincent and the grenadines	No	-	-	-	-	-	-
SRR6190528	Human	Faeces	F	2017-01-23	Pakistan	yes	FIB	+	+	+	+	-
SRR5633339	Human	Blood	F	2017-01-24	Unknown	yes	FIB	+	+	+	+	-
SRR5584936	Human	Faeces	F	2017-01-24	Unknown	yes	FIB	+	+	+	+	-
SRR6192985	Human	Faeces	F	2017-01-24	N	yes	FIB	+	+	+	+	-
SRR6234006	Human	Faeces	M	2017-01-25	Unknown	yes	FIB	+	+	+	+	-
SRR6191409	Human	Unknown	M	2017-01-26	Cuba	No	-	-	-	-	-	-
SRR5585298	Human	Faeces	M	2017-01-31	Unknown	yes	FIB	+	+	+	+	-
SRR5583203	Human	Faeces	F	2017-01-31	Unknown	yes	FIB	+	+	+	+	-
SRR6191271	Human	Faeces	M	2017-02-01	N	yes	FIB	+	+	+	+	-
SRR6191378	Human	Urine	M	2017-02-03	N	yes	FIB	+	+	+	+	-
SRR5632273	Human	Faeces	M	2017-02-08	Spain	No	-	-	-	-	-	-
SRR5631642	Human	Faeces	F	2017-02-16	N	yes	FIB	+	+	+	+	-
SRR5585074	Human	Faeces	F	2017-02-24	N	yes	FIB	+	+	+	+	-
SRR6193078	Human	Unknown	F	2017-02-27	India	yes	FIB	+	+	+	+	-
SRR5633125	Human	Urine	M	2017-02-27	Unknown	yes	FIB	+	+	+	+	-
SRR6233904	Human	Faeces	M	2017-02-28	Unknown	yes	FIB	+	+	+	+	-
SRR5632287	Human	Unknown	M	2017-02-28	Cuba	No	-	-	-	-	-	-
SRR6191632	Human	Unknown	F	2017-02-28	India	yes	FIB	+	+	+	+	-
SRR5583251	Human	Faeces	F	2017-03-07	Unknown	yes	FIB	+	+	+	+	-
SRR5584045	Human	Faeces	M	2017-03-10	Unknown	No	-	-	-	-	-	-
SRR6191128	Human	Faeces	M	2017-03-13	Unknown	yes	FIB	+	+	+	+	-
SRR5583118	Human	Faeces	F	2017-03-16	N	No	-	-	-	-	-	-
SRR5631946	Human	Faeces	M	2017-03-16	N	yes	FIB	+	+	+	+	-
SRR6191668	Human	Faeces	M	2017-03-23	South American continent	No	-	-	-	-	-	-
SRR5631725	Human	Faeces	M	2017-03-24	N	No	-	-	-	-	-	-
SRR6190488	Human	Faeces	F	2017-03-24	Unknown	yes	FIB	+	+	+	+	-
SRR5632836	Human	Blood	M	2017-03-29	Unknown	No	-	-	-	-	-	-
SRR5633225	Human	Faeces	M	2017-04-03	N	yes	FIB	+	+	+	+	-
SRR5585303	Human	Faeces	M	2017-04-05	Y	No	-	-	-	-	-	-
SRR6193007	Human	Faeces	F	2017-04-05	Cuba	No	-	-	-	-	-	-
SRR6192966	Human	Faeces	M	2017-04-12	India	yes	FIB	+	+	+	+	-
SRR5632064	Human	Faeces	M	2017-04-13	N	yes	FIB	+	+	+	+	-
SRR5632818	Human	Faeces	F	2017-04-18	Brazil	No	-	-	-	-	-	-
SRR5633340	Human	Unknown	F	2017-04-19	Unknown	yes	FIB	+	+	+	+	-
SRR5584967	Human	Blood	M	2017-04-25	N	yes	FIB	+	+	+	+	-
SRR6191090	Human	Faeces	M	2017-04-25	Unknown	yes	FIB	+	+	+	+	-
SRR7350640	Human	Faeces	F	2017-05-02	Pakistan	yes	FIB	+	+	+	+	-
SRR6190492	Human	Faeces	M	2017-05-02	N	yes	FIB	+	+	+	+	-
SRR5584760	Human	Faeces	M	2017-05-03	Unknown	No	-	-	-	-	-	-
SRR6193088	Human	Faeces	M	2017-05-03	Unknown	yes	FIB	+	+	+	+	-
SRR6191058	Human	Faeces	F	2017-05-04	Cuba	No	-	-	-	-	-	-
SRR5583958	Human	Faeces	F	2017-05-05	Unknown	yes	FIB	+	+	+	+	-
SRR5633382	Human	Faeces	M	2017-05-08	N	yes	FIB	+	+	+	+	-
SRR6191606	Human	Faeces	F	2017-05-10	N	No	-	-	-	-	-	-
SRR5633390	Human	Unknown	M	2017-05-11	N	yes	FIB	+	+	+	+	-
SRR5633351	Human	Faeces	M	2017-05-11	Unknown	yes	FIB	+	+	+	+	-
SRR6237064	Human	Unknown	U	2017-05-11	Unknown	yes	FIB	+	+	+	+	-
SRR6192967	Human	Unknown	U	2017-05-11	Unknown	yes	FIB	+	+	+	+	-
SRR6191399	Human	Faeces	M	2017-05-12	Pakistan	No	-	-	-	-	-	-
SRR6191396	Human	Faeces	M	2017-05-23	India	No	-	-	-	-	-	-
SRR6191155	Human	Faeces	M	2017-05-26	Cuba	No	-	-	-	-	-	-
SRR6191196	Human	Unknown	M	2017-05-31	India	yes	FIB	+	+	+	+	-
SRR6191592	Human	Faeces	M	2017-05-31	Unknown	yes	FIB	+	+	+	+	-
SRR6191326	Human	Faeces	F	2017-06-02	N	yes	FIB	+	+	+	+	-
SRR6191383	Human	Faeces	F	2017-06-05	N	yes	FIB	+	+	+	+	-
SRR6191329	Human	Faeces	F	2017-06-05	Unknown	yes	FIB	+	+	+	+	-
SRR6192991	Human	Faeces	M	2017-06-06	Unknown	yes	FIB	+	+	+	+	-
SRR6191558	Human	Faeces	M	2017-06-08	N	yes	FIB	+	+	+	+	-
SRR6193055	Human	Unknown	F	2017-06-09	Unknown	No	-	-	-	-	-	-
SRR6191413	Human	Faeces	F	2017-06-20	Unknown	yes	FIB	+	+	+	+	-
SRR6191345	Human	Faeces	M	2017-06-20	Unknown	yes	FIB	+	+	+	+	-
SRR6193038	Human	Faeces	F	2017-06-27	Spain	No	-	-	-	-	-	-
SRR6192962	Human	Faeces	F	2017-06-27	Unknown	yes	FIB	+	+	+	+	-
SRR6190452	Human	Faeces	M	2017-06-27	Unknown	No	-	-	-	-	-	-
SRR6193077	Human	Faeces	M	2017-06-27	N	No	-	-	-	-	-	-
SRR6233871	Human	Unknown	M	2017-06-28	Peru	yes	FIB	+	+	+	+	+
SRR6193075	Human	Faeces	F	2017-06-29	Malta	No	-	-	-	-	-	-
SRR6192986	Human	Faeces	F	2017-06-29	N	yes	FIB	+	+	+	+	-
SRR6191137	Human	Faeces	F	2017-06-30	Unknown	yes	FIB	+	+	+	+	-
SRR6191103	Human	Faeces	M	2017-07-07	Unknown	No	-	-	-	-	-	-
SRR6191019	Human	Faeces	F	2017-07-07	Unknown	yes	FIB	+	+	+	+	-
SRR6191584	Human	Faeces	M	2017-07-10	Unknown	yes	FIB	+	+	+	+	-
SRR6234015	Human	Faeces	M	2017-07-10	Unknown	yes	FIB	+	+	+	+	-
SRR6191367	Human	Faeces	M	2017-07-14	South American continent	yes	FIB	+	+	+	+	+
SRR6233886	Human	Faeces	M	2017-07-17	Unknown	No	-	-	-	-	-	-
SRR6190536	Human	Faeces	M	2017-07-17	Unknown	yes	FIB	+	+	+	+	-
SRR6191173	Human	Faeces	M	2017-07-18	Y	No	-	-	-	-	-	-
SRR6190449	Human	Faeces	M	2017-07-19	Cuba	No	-	-	-	-	-	-
SRR6233996	Human	Faeces	F	2017-07-26	Unknown	yes	FIB	+	+	+	+	-
SRR6233877	Human	Faeces	F	2017-07-26	Unknown	yes	FIB	+	+	+	+	-
SRR6193070	Human	Faeces	F	2017-08-01	Unknown	yes	FIB	+	+	+	+	-
SRR6191102	Human	Faeces	M	2017-08-01	Unknown	No	-	-	-	-	-	-
SRR6193068	Human	Faeces	F	2017-07-25	Morocco	No	-	-	-	-	-	-
SRR6237062	Human	Urine	F	2017-07-21	Unknown	yes	FIB	+	+	+	+	-
SRR1968158	Human	Faeces	M	2014-01-27	Mexico	No	-	-	-	-	-	-
SRR8698044	Human	Faeces	M	2016-04-26	Unknown	yes	FIB	+	+	+	+	-
SRR1968494 (91264)	Human	Faeces	M	2015-02-24	Unknown	No	-	-	-	-	-	-
SRR14774671	Human	Faeces	F	2000-04-28	Pakistan	yes	FIB	+	+	+	+	-
SRR14774670	Human	Faeces	M	2010-10-04	Turkey	yes	FIB	+	+	+	+	-
SRR14774669	Human	Faeces	M	2011-08-03	India	yes	FIB	+	+	+	+	-
SRR14774668	Human	Urine	F	2004-06-07	Unknown	No	-	-	-	-	-	-
SRR14774800	Food	Chicken	-	2008-07-16	Unknown	No	-	-	-	-	-	-
SRR14774667	Human	Faeces	M	2011-12-14	India	yes	FIB	+	+	+	+	-
SRR14774799	Food	Raw Egg Shell	-	2003-05-22	Unknown	Yes	I1	-	-	-	-	-
SRR14774666	Human	Faeces	F	2002-09-26	Spain	No	-	-	-	-	-	-
SRR14774665	Human	Faeces	M	2010-06-16	Cuba	No	-	-	-	-	-	-
SRR14774664	Human	Faeces	M	2010-04-13	India	yes	FIB	+	+	+	+	-
SRR14774832	Human	Wound swab	M	2009-04-30	Unknown	No	-	-	-	-	-	-
SRR14774805	Food	Raw Chicken Escalopes	-	2010-07-08	Unknown	yes	FIB	+	+	+	+	-
SRR14774835	Human	Blood	F	2001-08-31	Greece	No	-	-	-	-	-	-
SRR14774834	Human	Faeces	M	2002-06-10	Pakistan	yes	FIB	+	+	+	+	-
SRR14774714	Human	Faeces	F	2003-10-21	Turkey	No	-	-	-	-	-	-
SRR14774703	Human	Faeces	M	2011-02-24	Pakistan	yes	FIB	+	+	+	+	-
SRR14774692	Human	Faeces	F	2010-10-08	Pakistan	No	-	-	-	-	-	-
SRR14774787	Human	Faeces	M	2010-12-30	India	yes	FIB	+	+	+	+	-
SRR14774776	Human	Faeces	F	2010-07-14	Pakistan	Yes	P	-	-	-	-	-
SRR14774765	Human	Faeces	F	2009-09-28	Pakistan	Yes	P	-	-	-	-	-
SRR14774804	Food	Chicken	-	2008-08-21	Unknown	No	-	-	-	-	-	-
SRR14774673	Human	Faeces	M	2002-10-25	India	No	-	-	-	-	-	-
SRR14774833	Human	Faeces	M	2010-03-31	India	yes	FIB	+	+	+	+	-
SRR14774750	Human	Faeces	F	2010-02-25	India	yes	FIB	+	+	+	+	-
SRR14774739	Human	Faeces	M	2010-10-13	Spain	No	-	-	-	-	-	-
SRR14774728	Human	Faeces	F	2002-09-24	Spain	No	-	-	-	-	-	-
SRR14774824	Human	Faeces	F	2008-10-09	Spain	No	-	-	-	-	-	-
SRR14774813	Human	Faeces	M	2010-08-18	Turkey	yes	FIB	+	+	+	+	-
SRR14774802	Human	Faeces	M	2009-11-03	Turkey	yes	FIB	+	+	+	+	-
SRR14774720	Human	Blood	M	2013-03-26	Unknown	No	-	-	-	-	-	-
SRR14774715	Human	Faeces	F	2004-10-19	Spain	No	-	-	-	-	-	-
SRR14774713	Human	Faeces	F	2003-11-12	Spain	No	-	-	-	-	-	-
SRR14774712	Human	Faeces	M	2001-11-14	Pakistan	Yes	P	-	-	-	-	-
SRR14774711	Human	Faeces	F	2011-05-05	Pakistan	Yes	P	-	-	-	-	-
SRR14774710	Human	Faeces	M	2008-09-17	India	No	-	-	-	-	-	-
SRR14774709	Human	Faeces	F	2009-10-28	India	No	-	-	-	-	-	-
SRR14774708	Human	Faeces	M	2011-04-21	Pakistan	yes	FIB	+	+	+	+	-
SRR14774707	Human	Faeces	M	2011-03-14	India	yes	FIB	+	+	+	+	-
SRR14774706	Human	Urine	F	2012-12-10	Unknown	No	-	-	-	-	-	-
SRR14774705	Human	Faeces	F	2009-06-09	Pakistan	Yes	P	-	-	-	-	-
SRR14774702	Human	Urine	F	2011-04-19	Unknown	yes	FIB	+	+	+	+	-
SRR14774701	Human	Faeces	F	2010-09-07	Turkey	yes	FIB	+	+	+	+	-
SRR14774700	Human	Faeces	F	2010-12-14	India	No	-	-	-	-	-	-
SRR14774699	Human	Blood	M	2011-12-20	N	yes	FIB	+	+	+	+	-
SRR14774698	Human	Faeces	M	2011-04-11	India	yes	FIB	+	+	+	+	-
SRR14774697	Human	Unknown	F	2010-02-15	India	yes	FIB	+	+	+	+	-
SRR14774696	Human	Faeces	M	2010-11-19	Pakistan	No	-	-	-	-	-	-
SRR14774695	Human	Faeces	F	2011-03-10	India	yes	FIB	+	+	+	+	-
SRR14774694	Human	Urine	M	2011-03-24	Unknown	No	-	-	-	-	-	-
SRR14774693	Human	Faeces	M	2010-08-18	Cuba	No	-	-	-	-	-	-
SRR14774690	Human	Faeces	M	2011-05-23	Spain	No	-	-	-	-	-	-
SRR14774796	Human	Faeces	F	2013-03-08	Brazil	No	-	-	-	-	-	-
SRR14774794	Human	Faeces	F	2009-09-16	Pakistan	yes	FIB	+	+	+	+	-
SRR14774792	Human	Faeces	M	2010-06-30	India	No	-	-	-	-	-	-
SRR14774791	Human	Faeces	M	2009-06-12	Turkey	yes	FIB	+	+	+	+	-
SRR14774790	Human	Faeces	F	2009-11-11	Cuba	No	-	-	-	-	-	-
SRR14774789	Human	Faeces	M	2011-12-20	India	yes	FIB	+	+	+	+	-
SRR14774788	Human	Urine	F	2008-10-03	Unknown	yes	FIB	+	+	+	+	-
SRR14774786	Human	Faeces	M	2009-09-08	Turkey	yes	FIB	+	+	+	+	-
SRR14774784	Human	Faeces	M	2011-03-10	India	yes	FIB	+	+	+	+	-
SRR14774783	Human	Faeces	M	2010-01-18	India	yes	FIB	+	+	+	+	-
SRR14774782	Human	Faeces	M	2007-02-09	Spain	No	-	-	-	-	-	-
SRR14774781	Human	Faeces	F	2007-10-25	Cuba	No	-	-	-	-	-	-
SRR14774780	Human	Faeces	F	2011-09-15	Pakistan	yes	FIB	+	+	+	+	-
SRR14774778	Human	Faeces	M	2013-01-18	Peru	No	-	+	+	+	+	-
SRR14774803	Food	Cajun Chicken (Raw Meat)	-	2010-03-17	Unknown	yes	FIB	+	+	+	+	-
SRR14774777	Human	Urine	F	2013-09-11	Unknown	No	-	-	-	-	-	-
SRR14774775	Human	Faeces	M	2000-03-29	Unknown	No	-	-	-	-	-	-
SRR14774774	Human	Faeces	F	2007-06-26	Cuba	No	-	-	-	-	-	-
SRR14774773	Human	Faeces	M	2007-02-02	India	No	-	-	-	-	-	-
SRR14774772	Human	Faeces	F	2011-08-01	Turkey	yes	FIB	+	+	+	+	-
SRR14774771	Human	Faeces	F	2009-09-24	Spain	Yes	I1	-	-	-	-	-
SRR14774770	Human	Urine	F	2013-12-12	Unknown	yes	FIB	+	+	+	+	-
SRR14774769	Human	Faeces	F	2010-09-21	India	yes	FIB	+	+	+	+	-
SRR14774768	Human	Faeces	F	2013-11-13	Peru	yes	F1B	+	+	+	+	+
SRR14774766	Human	Faeces	F	2007-06-27	Turkey	yes	FIB	+	+	+	+	-
SRR14774764	Human	Faeces	F	2013-09-17	United States	yes	FIB	+	+	+	+	-
SRR14774763	Human	Faeces	F	2013-09-05	France	No	-	-	-	-	-	-
SRR14774762	Human	Faeces	M	2013-09-30	Bangladesh	No	P	-	-	-	-	-
SRR14774761	Human	Faeces	F	2013-05-16	Egypt	No	-	-	-	-	-	-
SRR14774689	Human	Faeces	M	2006-07-20	Spain	No	-	-	-	-	-	-
SRR14774688	Human	Faeces	F	2013-08-12	Malta	No	-	-	-	-	-	-
SRR14774687	Human	Faeces	F	2003-11-07	Cuba	No	-	-	-	-	-	-
SRR14774686	Human	Faeces	M	2013-09-17	Greece	Yes	I1	-	-	-	-	-
SRR14774685	Human	Faeces	F	2007-11-08	India	No	-	-	-	-	-	-
SRR14774683	Human	Faeces	M	2009-10-07	Cuba	Yes	I1	-	-	-	-	-
SRR14774682	Human	Faeces	F	2013-08-02	Afghanistan	yes	FIB	+	+	+	+	-
SRR14774681	Human	Faeces	M	2013-08-22	Ukraine	No	-	-	-	-	-	-
SRR14774679	Human	Faeces	F	2013-01-23	India	yes	FIB	+	+	+	+	-
SRR14774678	Human	Faeces	F	2009-10-07	Cuba	Yes	I1	-	-	-	-	-
SRR14774677	Human	Faeces	F	2010-07-28	Turkey	yes	FIB	+	+	+	+	-
SRR14774676	Human	Faeces	F	2013-04-17	Brazil	No	-	-	-	-	-	-
SRR14774675	Human	Blood	M	2013-12-10	Unknown	No	-	-	-	-	-	-
SRR14774674	Human	Faeces	F	2013-09-02	Peru	yes	FIB	+	+	+	+	-
SRR14774672	Human	Faeces	F	2013-11-26	Morocco	No	-	-	-	-	-	-
SRR14774818	Human	Faeces	F	2011-01-26	India	No	-	-	-	-	-	-
SRR14774817	Human	Faeces	M	2010-10-27	Spain	No	-	-	-	-	-	-
SRR14774816	Human	Faeces	M	2010-07-07	Turkey	yes	FIB	+	+	+	+	-
SRR14774815	Human	Faeces	F	2010-12-15	India	yes	FIB	+	+	+	+	-
SRR14774814	Human	Faeces	M	2010-08-06	Turkey	yes	FIB	+	+	+	+	-
SRR14774718	Food	Chicken	-	2008-07-09	Unknown	No	-	-	-	-	-	-
SRR14774717	Food	Raw Poultry	-	2013-03-06	Unknown	No	-	-	-	-	-	-
SRR14774812	Human	Faeces	F	2002-10-18	Cuba	No	-	-	-	-	-	-
SRR14774811	Human	Faeces	F	2013-09-20	Ecuador	yes	FIB	+	+	+	+	+
SRR14774810	Human	Faeces	M	2010-07-01	India	No	-	-	-	-	-	-
SRR14774809	Human	Faeces	M	2010-07-28	Turkey	yes	FIB	+	+	+	+	-
SRR14774808	Human	Urine	F	2011-01-27	Unknown	No	-	-	-	-	-	-
SRR14774793	Human	Faeces	F	2002-11-08	Cuba	No	-	-	-	-	-	-
SRR14774760	Human	Urine	F	2013-12-06	Unknown	No	-	-	-	-	-	-
SRR14774798	Food	Osborne Eggs	-	2005-08-23	Unknown	No	-	-	-	-	-	-
SRR14774758	Human	Faeces	F	2009-11-10	Turkey	yes	FIB	+	+	+	+	-
SRR14774797	Food	Thai Chicken Mix	-	2008-12-18	Unknown	No	-	-	-	-	-	-
SRR14774757	Human	Faeces	F	2009-10-28	India	yes	FIB	+	+	+	+	-
SRR14774756	Human	Blood	M	2014-04-09	N	No	-	-	-	-	-	-
SRR14774755	Human	Faeces	M	2008-01-09	Spain	No	-	-	-	-	-	-
SRR14774754	Human	Faeces	F	2011-11-17	India	yes	FIB	+	+	+	+	-
SRR14774753	Human	Faeces	M	2004-01-02	Pakistan	yes	FIB	+	+	+	+	-
SRR14774752	Human	Faeces	F	2000-04-05	Unknown	No	-	-	-	-	-	-
SRR14774751	Human	Faeces	F	2001-08-02	Spain	No	-	-	-	-	-	-
SRR14774749	Human	Faeces	F	2003-02-13	Pakistan	yes	FIB	+	+	+	+	-
SRR14774807	Food	Chicken	-	2008-08-05	Unknown	No	-	-	-	-	-	-
SRR14774801	Food	Chicken	-	2008-05-15	Unknown	No	-	-	-	-	-	-
SRR14774741	Human	Faeces	M	2009-09-28	Spain	No	-	-	-	-	-	-
SRR14774730	Human	Faeces	M	2008-07-29	Turkey	yes	FIB	+	+	+	+	-
SRR14774723	Food	Chicken Survey	-	2008-05-08	Unknown	Yes	A/C	-	-	-	-	-
SRR14774819	Human	Faeces	F	2008-05-14	Turkey	yes	FIB	+	+	+	+	-
SRR14774719	Food	Chicken Survey	-	2007-11-01	Unknown	Yes	I1	-	-	-	-	-
SRR14774806	Food	Chicken	-	2008-10-15	Unknown	No	-	-	-	-	-	-
SRR14774684	Human	Faeces	M	2008-09-02	Mexico	No	-	-	-	-	-	-
SRR14774716	Human	Faeces	M	2011-11-11	Pakistan	Yes	I1	-	-	-	-	-
SRR14774704	Human	Faeces	M	2008-08-11	Turkey	yes	FIB	+	+	+	+	-
SRR14774691	Human	Faeces	F	2009-03-03	India	yes	FIB	+	+	+	+	-
SRR14774785	Human	Faeces	M	2008-04-07	India	yes	FIB	+	+	+	+	-
SRR14774767	Human	Faeces	F	2009-09-28	Cuba	No	-	-	-	-	-	-
SRR14774759	Human	Faeces	F	2010-08-31	Turkey	yes	FIB	+	+	+	+	-
SRR14774680	Human	Urine	M	2014-03-26	Unknown	No	-	-	-	-	-	-
SRR14774663	Human	Blood	F	2013-11-21	N	No	-	-	-	-	-	-
SRR14774795	Food	Raw Chicken	-	2012-07-17	Unknown	yes	FIB	+	+	+	+	-
SRR14774748	Human	Faeces	M	2011-05-19	India	yes	FIB	+	+	+	+	-
SRR14774747	Human	Faeces	F	2004-06-01	Pakistan	yes	FIB	+	+	+	+	-
SRR14774746	Human	Faeces	F	2011-12-01	Cuba	No	-	-	-	-	-	-
SRR14774745	Human	Faeces	F	2008-10-15	India	yes	FIB	+	+	+	+	-
SRR14774744	Human	Faeces	M	2006-04-28	Cuba	No	-	-	-	-	-	-
SRR14774743	Human	Urine	F	2013-07-31	Unknown	Yes	P	-	-	-	-	-
SRR14774742	Human	Faeces	F	2013-09-27	Turkey	No	-	-	-	-	-	-
SRR14774740	Human	Faeces	F	2006-08-03	Mexico	No	-	-	-	-	-	-
SRR14774738	Human	Faeces	M	2006-06-23	Mexico	No	-	-	-	-	-	-
SRR14774737	Human	Faeces	M	2008-08-11	Turkey	yes	FIB	+	+	+	+	-
SRR14774736	Human	Faeces	M	2006-05-22	Cuba	No	-	-	-	-	-	-
SRR14774724	Food	Raw Poultry(Chicken)	-	2006-08-30	Unknown	Yes	I1	-	-	-	-	-
SRR14774735	Human	Faeces	F	2009-02-04	Cuba	No	-	-	-	-	-	-
SRR14774734	Human	Faeces	M	2009-09-09	Cuba	No	-	-	-	-	-	-
SRR14774733	Human	Faeces	F	2013-03-20	South American continent	No	-	-	-	-	-	-
SRR14774732	Human	Faeces	M	2013-04-03	Egypt	No	-	-	-	-	-	-
SRR14774731	Human	Urine	M	2013-02-20	Unknown	yes	FIB	+	+	+	+	-
SRR14774729	Human	Faeces	M	2006-05-26	Pakistan	yes	FIB	+	+	+	+	-
SRR14774727	Human	Faeces	M	2003-06-02	Pakistan	yes	FIB	+	+	+	+	-
SRR14774726	Human	Urine	F	2013-10-25	Unknown	yes	FIB	+	+	+	+	-
SRR14774725	Human	Faeces	F	2009-10-01	Turkey	yes	FIB	+	+	+	+	-
SRR14774831	Human	Faeces	M	2005-05-17	India	No	-	-	-	-	-	-
SRR14774830	Human	Urine	F	2004-05-17	Unknown	No	-	-	-	-	-	-
SRR14774829	Human	Urine	M	2012-02-09	Unknown	No	-	-	-	-	-	-
SRR14774828	Human	Faeces	F	2001-11-19	India	No	-	-	-	-	-	-
SRR14774827	Human	Faeces	M	2003-07-22	Spain	No	-	-	-	-	-	-
SRR14774826	Human	Faeces	F	2011-08-08	India	yes	FIB	+	+	+	+	-
SRR14774825	Human	Faeces	F	2008-09-03	Cuba	No	-	-	-	-	-	-
SRR14774823	Human	Faeces	F	2008-01-14	India	yes	FIB	+	+	+	+	-
SRR14774822	Human	Faeces	F	2009-04-08	India	yes	FIB	+	+	+	+	-
SRR14774722	Food	Raw Chicken	-	2006-10-02	Unknown	No	-	-	-	-	-	-
SRR14774821	Human	Urine	F	2004-08-19	Unknown	No	-	-	-	-	-	-
SRR14774721	Food	Raw Shell Eggs	-	2003-09-08	Unknown	No	-	-	-	-	-	-
SRR8258013	Human	Blood	M	2018-11-14	Unknown	yes	FIB	+	+	+	+	+
SRR8269059	Human	Faeces	M	2018-11-14	Unknown	yes	FIB	+	+	+	+	+
SRR8201830	Human	Faeces	F	2018-11-06	Unknown	yes	FIB	+	+	+	+	+
SRR8201794	Human	Faeces	F	2018-11-05	Unknown	yes	FIB	+	+	+	+	+
SRR8204738	Human	Urine	F	2018-10-25	Unknown	yes	FIB	+	+	+	+	+
SRR7997069	Human	Faeces	M	2018-09-26	Spain	yes	FIB	+	+	+	+	+
SRR7903102	Human	Faeces	F	2018-09-12	Unknown	yes	FIB	+	+	+	+	+
SRR7841533	Human	Faeces	M	2018-08-14	Dominican republic	yes	FIB	+	+	+	+	+
SRR7873895	Human	Faeces	F	2018-07-24	Dominican republic	yes	FIB	+	+	+	+	+
SRR8499050	Human	Faeces	M	2018-06-21	India	yes	FIB	+	+	+	+	+
SRR8492342	Food	Chicken fillets		2018-06-11	Unknown	yes	FIB	+	+	+	+	+
SRR7401969	Human	Unknown	F	2018-06-08	N	yes	FIB	+	+	+	+	+
SRR7284323	Human	Faeces	M	2018-05-16	Y	yes	FIB	+	+	+	+	+
SRR8509076	Food	raw chicken breast		2018-04-30	Brazil	yes	FIB	+	+	+	+	+
SRR7506922	Food	frozen chicken breast		2018-04-27	Chile	yes	FIB	+	+	+	+	+
SRR7506433	Food	raw chicken breast		2018-04-23	Chile	yes	FIB	+	+	+	+	+
SRR7507001	Food	raw chicken breast		2018-04-23	Chile	yes	FIB	+	+	+	+	+
SRR7184567	Human	Faeces	M	2018-03-15	Unknown	yes	FIB	+	+	+	+	+
SRR7501314	Food	Salted Chicken Breast		2018-03-07	Chile	yes	FIB	+	+	+	+	+
SRR8508653	Food	Salted Chicken Breast		2018-03-07	Chile	yes	FIB	+	+	+	+	+
SRR8523767	Human	Faeces	M	2018-01-15	Peru	yes	FIB	+	+	+	+	+
SRR7251098	Human	Faeces	M	2017-12-08	Unknown	yes	FIB	+	+	+	+	+
SRR6190974	Human	Faeces	F	2017-10-03	Peru	yes	FIB	+	+	+	+	+
SRR6191104	Human	Unknown	M	2017-09-28	Unknown	yes	FIB	+	+	+	+	+
SRR6191512	Human	Unknown	F	2017-09-15	Unknown	yes	FIB	+	+	+	+	+
