# Supplementary material for: Characterization of a pESI-like plasmid and analysis of multidrug-resistant Salmonella enterica Infantis isolates in England and Wales
Source: Microb Genom. 2021 Oct 14;7(10):000658. doi: 10.1099/mgen.0.000658 (PMC8627215; doi:10.1099/mgen.0.000658)
Supplement: Supplementary material 4 [file mgen-7-0658-s004.xlsx]

## Sheet: Sheet1
SRA ID	Sample Type	Isolate Info	Sex	Receipt Date	Foreign travel	ST	EBG	Replicon Type	Î²-Lactamases	Aminoglycosides	Fluoroquinolones	Trimethoprim	Tetracyclines	Sulphonamides	Chlorapehnicol	Fosfomycin	AMR Profile	AMP	CRO	CAZ	CHL	CIP	COL	GEN	TET	TMP	AMX	ETP	NAL	SXT	FOS
SRR8258013	Human	Blood	M	2018-11-14	Unknown	32	31	FIB	CTX-M-65	aph(4)-Ia,aadD;aac(3)-IVa	gyrA_SET[87:D-Y];parC_SET[57:T-S]	dfrA-14[v]	tet(A)-1[v]	sul-1[v]	floR[v]	fosA-3	1	NT	NT	NT	NT	NT	NT	NT	NT	NT	NT	NT	NT	NT	NT
SRR8269059	Human	Faeces	M	2018-11-14	Unknown	32	31	FIB	CTX-M-65	aac(3)-IVa;aph(4)-Ia,aadD	gyrA_SET[87:D-Y];parC_SET[57:T-S]	dfrA-14[v]	tet(A)-1[v]	sul-1[v]	floR[v]	fosA-3	1	NT	NT	NT	NT	NT	NT	NT	NT	NT	NT	NT	NT	NT	NT
SRR8201830	Human	Faeces	F	2018-11-06	Unknown	32	31	FIB	CTX-M-65	aph(4)-Ia,aadD;aac(3)-IVa	gyrA_SET[87:D-Y];parC_SET[57:T-S]	dfrA-14[v]	tet(A)-1[v]	sul-1[v]	floR[v]	fosA-3	1	NT	NT	NT	NT	NT	NT	NT	NT	NT	NT	NT	NT	NT	NT
SRR8201794	Human	Faeces	F	2018-11-05	Unknown	32	31	FIB	CTX-M-65	aac(3)-IVa;aph(4)-Ia,aadD	gyrA_SET[87:D-Y];parC_SET[57:T-S]	dfrA-14[v]	tet(A)-1[v]	sul-1[v]	floR[v]	fosA-3	1	NT	NT	NT	NT	NT	NT	NT	NT	NT	NT	NT	NT	NT	NT
SRR8204738	Human	Urine	F	2018-10-25	Unknown	32	31	FIB	CTX-M-65	aac(3)-IVa;aph(4)-Ia,aadD	gyrA_SET[87:D-Y];parC_SET[57:T-S]	dfrA-14[v]	tet(A)-1[v]	sul-1[v]	floR[v]	fosA-3	1	NT	NT	NT	NT	NT	NT	NT	NT	NT	NT	NT	NT	NT	NT
SRR7997069	Human	Faeces	M	2018-09-26	Spain	32	31	FIB	CTX-M-65	aac(3)-IVa;aph(4)-Ia,aadD	gyrA_SET[87:D-Y];parC_SET[57:T-S]	dfrA-14[v]	tet(A)-1[v]	sul-1[v]	floR[v]	fosA-3	1	NT	NT	NT	NT	NT	NT	NT	NT	NT	NT	NT	NT	NT	NT
SRR7903102	Human	Faeces	F	2018-09-12	Unknown	32	31	FIB	CTX-M-65	aac(3)-IVa;aph(4)-Ia,aadD	gyrA_SET[87:D-Y];parC_SET[57:T-S]	dfrA-14[v]	tet(A)-1[v]	sul-1[v]	floR[v]	fosA-3	1	NT	NT	NT	NT	NT	NT	NT	NT	NT	NT	NT	NT	NT	NT
SRR7841533	Human	Faeces	M	2018-08-14	Dominican republic	32	31	FIB	CTX-M-65	aac(3)-IVa;aph(4)-Ia,aadD	gyrA_SET[87:D-Y];parC_SET[57:T-S]	dfrA-14[v]	tet(A)-1[v]	sul-1[v]	floR[v]	fosA-3	1	NT	NT	NT	NT	NT	NT	NT	NT	NT	NT	NT	NT	NT	NT
SRR7873895	Human	Faeces	F	2018-07-24	Dominican republic	32	31	FIB	CTX-M-65	aac(3)-IVa;aph(4)-Ia,aadD	gyrA_SET[87:D-Y];parC_SET[57:T-S]	dfrA-14[v]	tet(A)-1[v]	sul-1[v]	floR[v]	fosA-3	1	NT	NT	NT	NT	NT	NT	NT	NT	NT	NT	NT	NT	NT	NT
SRR8499050	Human	Faeces	M	2018-06-21	India	32	31	FIB	CTX-M-65	aph(4)-Ia,aadD;aac(3)-IVa	gyrA_SET[87:D-Y];parC_SET[57:T-S]	dfrA-14[v]	tet(A)-1[v]	sul-1[v]	floR[v]	-	2	NT	NT	NT	NT	NT	NT	NT	NT	NT	NT	NT	NT	NT	NT
SRR8492342	Food	Chicken fillets	-	2018-06-11	Unknown	32	31	FIB	CTX-M-65	aac(3)-IVa;aph(4)-Ia,aadD	gyrA_SET[87:D-Y];parC_SET[57:T-S]	dfrA-14[v]	tet(A)-1[v]	sul-1[v]	floR[v]	fosA-3	1	NT	NT	NT	NT	NT	NT	NT	NT	NT	NT	NT	NT	NT	NT
SRR7401969	Human	Unknown	F	2018-06-08	N	32	31	FIB	CTX-M-65	aac(3)-IVa;aph(4)-Ia,aadD	gyrA_SET[87:D-Y];parC_SET[57:T-S]	dfrA-14[v]	tet(A)-1[v]	sul-1[v]	floR[v]	-	2	NT	NT	NT	NT	NT	NT	NT	NT	NT	NT	NT	NT	NT	NT
SRR7284323	Human	Faeces	M	2018-05-16	Y	32	31	FIB	CTX-M-65	aac(3)-IVa;aph(4)-Ia,aadD	gyrA_SET[87:D-Y];parC_SET[57:T-S]	dfrA-14[v]	tet(A)-1[v]	sul-1[v]	floR[v]	fosA-3	1	>64	>64	4	>128	0.25	<1	16	>64	>32	>128	0.125	>128	>32	256
SRR8509076	Food	raw chicken breast	-	2018-04-30	Brazil	32	31	FIB	CTX-M-65	aac(3)-IVa;aph(4)-Ia,aadD	gyrA_SET[87:D-Y];parC_SET[57:T-S]	dfrA-14[v]	tet(A)-1[v]	sul-1[v]	floR[v]	-	2	>64	>64	4	>128	0.06	<1	16	>64	>32	>128	0.06	>128	>32	<1
SRR7506922	Food	frozen chicken breast	-	2018-04-27	Chile	32	31	FIB	CTX-M-65	aac(3)-IVa;aph(4)-Ia,aadD	gyrA_SET[87:D-Y];parC_SET[57:T-S]	dfrA-14[v]	tet(A)-1[v]	sul-1[v]	floR[v]	fosA-3	1	>64	>64	4	>128	0.06	<1	16	>64	>32	>128	0.06	>128	>32	256
SRR7506433	Food	raw chicken breast	-	2018-04-23	Chile	32	31	FIB	CTX-M-65	aph(4)-Ia,aadD;;aac(3)-IVa	gyrA_SET[87:D-Y];parC_SET[57:T-S]	dfrA-14[v]	tet(A)-1[v]	sul-1[v]	floR[v]	fosA-3	1	>64	>64	4	>128	0.125	<1	16	>64	>32	>128	0.06	>128	8	256
SRR7507001	Food	raw chicken breast	-	2018-04-23	Chile	32	31	FIB	CTX-M-65	aac(3)-IVa;aph(4)-Ia,aadD	gyrA_SET[87:D-Y];parC_SET[57:T-S]	dfrA-14[v]	tet(A)-1[v]	sul-1[v]	floR[v]	-	2	>64	>64	4	>128	0.125	<1	16	>64	>32	>128	0.06	>128	>32	<1
SRR7184567	Human	Faeces	M	2018-03-15	Unknown	32	31	FIB	CTX-M-65	aac(3)-IVa;aph(4)-Ia,aadD	gyrA_SET[87:D-Y];parC_SET[57:T-S]	dfrA-14[v]	tet(A)-1[v]	sul-1[v]	floR[v]	-	2	>64	>64	4	>128	0.25	<1	16	>64	>32	>128	0.06	>128	>32	<1
SRR7501314	Food	Salted Chicken Breast	-	2018-03-07	Chile	32	31	FIB	CTX-M-65	aph(4)-Ia,aadD;aac(3)-IVa	gyrA_SET[87:D-Y];parC_SET[57:T-S]	-	tet(A)-1[v]	sul-1[v]	floR[v]	-	3	>64	>64	4	>128	0.25	<1	16	>64	2	>128	0.06	>128	8	<1
SRR8508653	Food	Salted Chicken Breast	-	2018-03-07	Chile	32	31	FIB	CTX-M-65	aph(4)-Ia,aadD;aac(3)-IVa	gyrA_SET[87:D-Y];parC_SET[57:T-S]	-	tet(A)-1[v]	sul-1[v]	floR[v]	-	3	>64	>64	4	>128	0.25	<1	16	>64	2	>128	0.06	>128	8	<1
SRR8523767	Human	Faeces	M	2018-01-15	Peru	32	31	FIB	CTX-M-65	aac(3)-IVa;aph(4)-Ia,aadD	gyrA_SET[87:D-Y];parC_SET[57:T-S]	dfrA-14[v]	tet(A)-1[v]	sul-1[v]	floR[v]	fosA-3	1	>64	64	4	>128	0.06	<1	16	>64	>32	>128	0.03	128	8	>512
SRR7251098	Human	Faeces	M	2017-12-08	Unknown	32	31	FIB	CTX-M-65	aph(4)-Ia,aadD;aac(3)-IVa	gyrA_SET[87:D-Y];parC_SET[57:T-S]	dfrA-14[v]	tet(A)-1[v]	sul-1[v]	floR[v]	fosA-3	1	>64	64	4	>128	0.125	<1	16	>64	>32	>128	<0.015	>128	>32	>512
SRR6190974	Human	Faeces	F	2017-10-03	Peru	32	31	FIB	CTX-M-65	aac(3)-IVa;aph(4)-Ia,aadD	gyrA_SET[87:D-Y];parC_SET[57:T-S]	dfrA-14[v]	tet(A)-1[v]	sul-1[v]	floR[v]	fosA-3	1	>64	64	4	128	0.125	<1	16	>64	>32	>128	<0.015	>128	>32	>512
SRR6191104	Human	Unknown	M	2017-09-28	Unknown	32	31	FIB	CTX-M-65	aac(3)-IVa;aph(4)-Ia,aadD	gyrA_SET[87:D-Y];parC_SET[57:T-S]	dfrA-14[v]	tet(A)-1[v]	sul-1[v]	floR[v]	-	2	>64	>64	4	>128	0.06	<1	32	>64	>32	>128	0.06	>128	>32	16
SRR6191512	Human	Unknown	F	2017-09-15	Unknown	32	31	FIB	CTX-M-65	aac(3)-IVa;aph(4)-Ia,aadD	gyrA_SET[87:D-Y];parC_SET[57:T-S]	dfrA-14[v]	tet(A)-1[v]	sul-1[v]	floR[v]	fosA-3	1	>64	64	4	>128	0.125	<1	16	>64	>32	>128	<0.015	>128	>32	>512
SRR6191367	Human	Faeces	M	2017-07-14	South American continent	32	31	FIB	CTX-M-65	aac(3)-IVa;aph(4)-Ia,aadD	gyrA_SET[87:D-Y];parC_SET[57:T-S]	dfrA-14[v]	tet(A)-1[v]	sul-1[v]	floR[v]	fosA-3	1	>64	64	4	>128	0.125	<1	16	>64	>32	>128	<0.015	>128	>32	>512
SRR6233871	Human	Unknown	M	2017-06-28	Peru	32	31	FIB	CTX-M-65	aph(4)-Ia,aadD;aac(3)-IVa	gyrA_SET[87:D-Y];parC_SET[57:T-S]	dfrA-14[v]	tet(A)-1[v]	sul-1[v]	floR[v]	-	2	>64	>64	8	>128	0.125	<1	16	>64	>32	>128	0.125	>128	>32	4
SRR5193958	Human	Faeces	M	2016-08-11	Bolivia	32	31	FIB	CTX-M-65	aac(3)-IVa;aph(4)-Ia,aadD	gyrA_SET[87:D-Y];parC_SET[57:T-S]	dfrA-14[v]	tet(A)-1[v]	sul-1[v]	floR[v]	fosA-3	1	>64	64	8	128	0.25	<1	>32	>128	>32	>128	0.03	>128	>128	128
SRR6190495	Human	Faeces	M	2016-03-01	Ecuador	32	31	FIB	CTX-M-65	aph(4)-Ia,aadD;;aac(3)-IVa	gyrA_SET[87:D-Y];parC_SET[57:T-S]	dfrA-14[v]	tet(A)-1[v]	sul-1[v]	floR[v]	fosA-3	1	>64	32	4	64	0.06	<1	16	>64	32	128	<0.015	>128	>128	128
SRR6193026	Human	Faeces	F	2016-02-08	South American continent	32	31	FIB	CTX-M-65	aac(3)-IVa;aph(4)-Ia,aadD	gyrA_SET[87:D-Y];parC_SET[57:T-S]	dfrA-14[v]	tet(A)-1[v]	sul-1[v]	floR[v]	fosA-3	1	>64	64	8	>128	0.25	<1	16	>64	32	128	0.06	>128	>128	256
SRR6193019	Human	Faeces	F	2015-10-05	Peru	32	31	FIB	CTX-M-65	aph(4)-Ia,aadD;aac(3)-IVa	gyrA_SET[87:D-Y];parC_SET[57:T-S]	dfrA-14[v]	tet(A)-1[v]	sul-1[v]	floR[v]	fosA-3	1	>64	64	4	>128	0.125	<1	16	>64	>32	>128	<0.015	>128	>32	>512
SRR7298818	Human	Faeces	F	2015-08-19	Peru	32	31	FIB	CTX-M-65	aph(4)-Ia,aadD;aac(3)-IVa	gyrA_SET[87:D-Y];parC_SET[57:T-S]	dfrA-14[v]	tet(A)-1[v]	sul-1[v]	floR[v]	-	2	>64	>64	8	>128	0.125	<1	16	>64	>32	>128	<0.015	>128	>32	4
SRR6191309	Human	Faeces	F	2015-06-24	Unknown	32	31	FIB	CTX-M-65	aac(3)-IVa;aph(4)-Ia,aadD	gyrA_SET[87:D-Y];parC_SET[57:T-S]	dfrA-14[v]	-	-	floR[v]	fosA-3	4	>64	>64	8	>128	0.06	<1	16	<2	>32	>128	0.125	>128	4	32
SRR6854755	Human	Faeces	F	2015-05-15	Unknown	32	31	FIB	CTX-M-65	aac(3)-IVa;aph(4)-Ia,aadD	gyrA_SET[87:D-Y];parC_SET[57:T-S]	dfrA-14[v]	tet(A)-1[v]	sul-1[v]	floR[v]	fosA-3	1	>64	64	4	>128	0.125	<1	16	>64	>32	>128	<0.015	>128	>32	>512
SRR14780539	Human	Faeces	M	2015-05-20	Unknown	32	31	FIB	CTX-M-65	aph(4)-Ia,aadD;aac(3)-IVa	gyrA_SET[87:D-Y];parC_SET[57:T-S]	dfrA-14[v]	tet(A)-1[v]	sul-1[v]	floR[v]	fosA-3	1	>64	64	4	>128	0.125	<1	16	>64	>32	>128	<0.015	>128	>32	>512
SRR1960090	Human	Faeces	M	2014-12-23	Peru	32	31	FIB	CTX-M-65	aph(4)-Ia,aadD;aac(3)-IVa	gyrA_SET[87:D-Y];parC_SET[57:T-S]	-	tet(A)-1[v]	sul-1[v]	floR[v]	fosA-3	5	>64	64	16	>128	0.25	<1	32	>64	2	>128	0.03	>128	8	512
SRR1966556	Human	Faeces	F	2015-03-04	Peru	32	31	FIB	CTX-M-65	aac(3)-IVa;aph(4)-Ia,aadD	gyrA_SET[87:D-Y];parC_SET[57:T-S]	dfrA-14[v]	tet(A)-1[v]	sul-1[v]	-	fosA-3	6	>64	64	16	<8	0.06	<1	16	>64	>32	>128	0.03	>128	>32	32
SRR3049109	Human	Faeces	M	2014-09-30	Unknown	32	31	FIB	CTX-M-65	aac(3)-IVa;aph(4)-Ia,aadD	gyrA_SET[87:D-Y];parC_SET[57:T-S]	dfrA-14[v]	tet(A)-1[v]	sul-1[v]	floR[v]	-	2	>64	>64	8	>128	0.125	<1	16	>64	>32	>128	0.125	>128	>32	4
SRR3049270	Human	Faeces	F	2014-08-21	Peru	32	31	FIB	CTX-M-65	aac(3)-IVa;aph(4)-Ia,aadD[v]	gyrA_SET[87:D-Y];parC_SET[57:T-S]	dfrA-14[v]	tet(A)-1[v]	sul-1[v]	floR[v]	-	2	>64	>64	8	>128	0.125	<1	16	>64	>32	>128	0.125	>128	>32	4
SRR1967822	Human	Faeces	F	2014-07-03	Unknown	32	31	FIB	CTX-M-65	aac(3)-IVa;aph(4)-Ia,aadD	gyrA_SET[87:D-Y];parC_SET[57:T-S]	dfrA-14[v]	tet(A)-1[v]	sul-1[v]	floR[v]	-	2	>64	>64	8	>128	0.125	<1	16	>64	>32	>128	0.125	>128	>32	4
SRR14774811	Human	Faeces	F	2013-09-20	Ecuador	32	31	FIB	CTX-M-65	aac(3)IV,aac(6)Iaa,aph(3)Ia,aph(4)Ia	gyrA_SET[87:D-Y];parC_SET[57:T-S]	dfrA-14[v]	tet(A)-1[v]	sul-1[v]	floR[v]		2	NT	NT	NT	NT	NT	NT	NT	NT	NT	NT	NT	NT	NT	NT
SRR1965708	Human	Faeces	F	2013-11-13	Peru	32	31	FIB	CTX-M-65	aac(3)IV,aac(6)Iaa,aadA,aph(3)Ia,aph(4)Ia	gyrA_SET[87:D-Y];parC_SET[57:T-S]	dfrA-14[v]	tet(A)-1[v]	sul-1[v]	floR[v]	fosA-3	1	NT	NT	NT	NT	NT	NT	NT	NT	NT	NT	NT	NT	NT	NT
