# Supplementary material for: Characterization of a pESI-like plasmid and analysis of multidrug-resistant Salmonella enterica Infantis isolates in England and Wales
Source: Microb Genom. 2021 Oct 14;7(10):000658. doi: 10.1099/mgen.0.000658 (PMC8627215; doi:10.1099/mgen.0.000658)
Supplement: Supplementary material 5 [file mgen-7-0658-s005.xlsx]

## Sheet: Sheet1
SRA/LIMS ID	receipt_date	patient_type	specimen_type	Sex	Date of Birth	travel	country_travel	organism	serotype	mlst_st	eburst_group
SRR3048782	2014-04-01	Human	Faeces	F	1935-10-29	Unknown	NTD (No Travel Data)	Salmonella Infantis	I 6 , 7:r:1 , 5	32	31
SRR3048548	2014-04-01	Human	Faeces	M	1960-01-24	N	NTD	Salmonella Infantis	I 6 , 7:r:1 , 5	32	31
SRR3048763	2014-04-02	Human	Faeces	M	1931-12-19	N	NTD	Salmonella Infantis	I 6 , 7:r:1 , 5	32	31
5831	2014-04-15	Human	Faeces	M	1985-07-10	Unknown	NTD	Salmonella Infantis	I 6 , 7:r:1 , 5	32	31
SRR1969020	2014-04-15	Human	Faeces	F	1957-11-18	Y	Pakistan	Salmonella Infantis	I 6 , 7:r:1 , 5	32	31
SRR1970318	2014-04-15	Human	Faeces	F	1948-02-15	N	NTD	Salmonella Infantis	I 6 , 7:r:1 , 5	32	31
SRR3048928	2014-04-15	Human	Faeces	F	1942-03-17	N	NTD	Salmonella Infantis	I 6 , 7:r:1 , 5	32	31
SRR1965036	2014-04-15	Human	Faeces	F	1964-12-26	Y	Turkey	Salmonella Infantis	I 6 , 7:r:1 , 5	32	31
SRR1969021	2014-04-16	Human	Faeces	F	1989-07-02	Unknown	NTD	Salmonella Infantis	I 6 , 7:r:1 , 5	32	31
SRR1968117	2014-04-16	Human	Faeces	M	2013-07-26	N	NTD	Salmonella Infantis	I 6 , 7:r:1 , 5	32	31
SRR1967223	2014-04-16	Human	Urine	F	1964-11-21	Unknown	NTD	Salmonella Infantis	I 6 , 7:r:1 , 5	32	31
SRR1966566	2014-04-17	Human	Blood	M	1950-01-25	N	NTD	Salmonella Infantis	I 6 , 7:r:1 , 5	32	31
SRR1968531	2014-04-23	Human	Faeces	F	1967-11-24	N	NTD	Salmonella Infantis	I 6 , 7:r:1 , 5	32	31
SRR1968636	2014-04-24	Human	Faeces	M	1956-01-01	Unknown	NTD	Salmonella Infantis	I 6 , 7:r:1 , 5	32	31
SRR1968254	2014-05-02	Human	Faeces	M	2011-09-26	Unknown	NTD	Salmonella Infantis	I 6 , 7:r:1 , 5	2283	31
SRR3049052	2014-05-02	Human	Faeces	F	1981-11-16	Y	India	Salmonella Infantis	I 6 , 7:r:1 , 5	32	31
SRR1966295	2014-05-07	Human	Faeces	F	1960-04-01	Unknown	NTD	Salmonella Infantis	I 6 , 7:r:1 , 5	32	31
SRR1965787	2014-05-09	Human	Faeces	M	1960-04-20	N	NTD	Salmonella Infantis	I 6 , 7:r:1 , 5	32	31
SRR1966850	2014-05-13	Human	Faeces	F	1943-04-21	N	NTD	Salmonella Infantis	I 6 , 7:r:1 , 5	32	31
SRR1967748	2014-05-13	Human	Faeces	F	1970-11-24	Unknown	NTD	Salmonella Infantis	I 6 , 7:r:1 , 5	2283	31
SRR1967291	2014-05-13	Human	Faeces	F	1996-12-01	N	NTD	Salmonella Infantis	I 6 , 7:r:1 , 5	32	31
SRR1965417	2014-05-13	Human	Faeces	F	1980-08-20	Unknown	NTD	Salmonella Infantis	I 6 , 7:r:1 , 5	32	31
SRR1967317	2014-05-15	Human	Faeces	M	1979-03-12	Unknown	NTD	Salmonella Infantis	I 6 , 7:r:1 , 5	32	31
SRR1967030	2014-05-16	Human	Faeces	M	1943-02-23	Unknown	NTD	Salmonella Infantis	I 6 , 7:r:1 , 5	32	31
SRR1968098	2014-05-19	Human	Faeces	F	2012-07-06	Y	Pakistan	Salmonella Infantis	I 6 , 7:r:1 , 5	32	31
SRR1966907	2014-05-21	Human	Faeces	M	1953-07-08	Unknown	NTD	Salmonella Infantis	I 6 , 7:r:1 , 5	32	31
SRR1968130	2014-05-22	Human	Faeces	M	1978-04-27	N	NTD	Salmonella Infantis	I 6 , 7:r:1 , 5	32	31
SRR3049510	2014-05-23	Human	Faeces	M	1943-07-05	N	NTD	Salmonella Infantis	I 6 , 7:r:1 , 5	32	31
SRR1968469	2014-05-23	Human	Faeces	F	1949-10-07	Unknown	NTD	Salmonella Infantis	I 6 , 7:r:1 , 5	32	31
SRR3048575	2014-06-03	Human	Faeces	F	1957-11-23	Y	NTD	Salmonella Infantis	I 6 , 7:r:1 , 5	32	31
SRR3049167	2014-06-04	Human	Faeces	M	2014-01-20	Unknown	NTD	Salmonella Infantis	I 6 , 7:r:1 , 5	32	31
SRR3048562	2014-06-04	Human	Faeces	M	1930-10-17	Unknown	NTD	Salmonella Infantis	I 6 , 7:r:1 , 5	32	31
SRR3048559	2014-06-10	Human	Faeces	F	1958-02-18	Y	Mexico	Salmonella Infantis	I 6 , 7:r:1 , 5	32	31
SRR3048931	2014-06-11	Human	Faeces	F	1972-09-07	N	NTD	Salmonella Infantis	I 6 , 7:r:1 , 5	32	31
SRR3049398	2014-06-17	Human	Faeces	M	1981-05-07	Y	Turkey	Salmonella Infantis	I 6 , 7:r:1 , 5	32	31
SRR3048946	2014-06-17	Human	Faeces	F	1944-09-04	Y	Malta	Salmonella Infantis	I 6 , 7:r:1 , 5	32	31
SRR1967361	2014-07-01	Human	Faeces	F	1974-12-12	Unknown	NTD	Salmonella Infantis	I 6 , 7:r:1 , 5	32	31
SRR1965708	2014-07-02	Human	Faeces	M	1973-08-10	Unknown	NTD	Salmonella Infantis	I 6 , 7:r:1 , 5	32	31
SRR1969293	2014-07-02	Human	Faeces	F	1949-10-07	Unknown	NTD	Salmonella Infantis	I 6 , 7:r:1 , 5	32	31
SRR1968074	2014-07-02	Human	Faeces	F	1964-05-11	Unknown	NTD	Salmonella Infantis	I 6 , 7:r:1 , 5	32	31
SRR1966204	2014-07-02	Human	Faeces	M	1990-06-14	Unknown	NTD	Salmonella Infantis	I 6 , 7:r:1 , 5	32	31
SRR1969762	2014-07-02	Human	Faeces	F	1964-05-11	Unknown	NTD	Salmonella Infantis	I 6 , 7:r:1 , 5	32	31
SRR1967822	2014-07-03	Human	Faeces	F	1994-09-03	Unknown	NTD	Salmonella Infantis	I 6 , 7:r:1 , 5	32	31
SRR1969245	2014-07-03	Human	Faeces	F	00:00:00	N	NTD	Salmonella Infantis	I 6 , 7:r:1 , 5	32	31
SRR1965126	2014-07-03	Human	Faeces	F	1982-04-21	Unknown	NTD	Salmonella Infantis	I 6 , 7:r:1 , 5	32	31
SRR1965258	2014-07-03	Human	Faeces	M	1975-04-09	Unknown	NTD	Salmonella Infantis	I 6 , 7:r:1 , 5	32	31
SRR1967388	2014-07-03	Human	Faeces	M	1975-07-03	Y	Turkey	Salmonella Infantis	I 6 , 7:r:1 , 5	32	31
SRR1968365	2014-07-04	Human	Faeces	M	1973-09-27	N	NTD	Salmonella Infantis	I 6 , 7:r:1 , 5	32	31
SRR1967042	2014-07-08	Human	Faeces	F	1981-09-07	N	NTD	Salmonella Infantis	I 6 , 7:r:1 , 5	32	31
SRR1965294	2014-07-08	Human	Faeces	F	2004-09-07	N	NTD	Salmonella Infantis	I 6 , 7:r:1 , 5	32	31
SRR1965989	2014-07-08	Human	Faeces	M	1965-09-26	N	NTD	Salmonella Infantis	I 6 , 7:r:1 , 5	32	31
SRR1967727	2014-07-08	Human	Faeces	M	2001-12-25	N	NTD	Salmonella Infantis	I 6 , 7:r:1 , 5	32	31
SRR1970306	2014-07-09	Human	Faeces	M	2001-12-25	N	NTD	Salmonella Infantis	I 6 , 7:r:1 , 5	32	31
SRR1958495	2014-07-10	Human	Faeces	M	1948-12-22	N	NTD	Salmonella Infantis	I 6 , 7:r:1 , 5	32	31
SRR1969553	2014-07-10	Human	Faeces	M	1983-03-08	Y	Uganda	Salmonella Infantis	I 6 , 7:r:1 , 5	603	297
SRR1965625	2014-07-11	Human	Faeces	F	2014-03-14	Unknown	NTD	Salmonella Infantis	I 6 , 7:r:1 , 5	32	31
SRR1968895	2014-07-11	Human	Faeces	M	1993-11-18	Unknown	NTD	Salmonella Infantis	I 6 , 7:r:1 , 5	32	31
SRR1967911	2014-07-14	Human	Faeces	F	1969-02-14	N	NTD	Salmonella Infantis	I 6 , 7:r:1 , 5	32	31
SRR3048681	2014-07-16	Human	Faeces	M	1961-12-09	Unknown	NTD	Salmonella Infantis	I 6 , 7:r:1 , 5	32	31
SRR3049797	2014-07-16	Human	Faeces	F	1956-08-16	Unknown	NTD	Salmonella Infantis	I 6 , 7:r:1 , 5	32	31
SRR1968122	2014-07-17	Human	Faeces	M	1975-02-14	Y	Mexico	Salmonella Infantis	I 6 , 7:r:1 , 5	32	31
SRR1966939	2014-07-24	Human	Faeces	M	1980-11-02	Y	Cuba	Salmonella Infantis	I 6 , 7:r:1 , 5	32	31
SRR1965111	2014-07-24	Human	Unknown	F	1965-09-29	Y	Cuba	Salmonella Infantis	I 6 , 7:r:1 , 5	32	31
SRR1969831	2014-07-30	Human	Faeces	M	1963-08-31	Y	Cuba	Salmonella Infantis	I 6 , 7:r:1 , 5	32	31
SRR1967144	2014-07-30	Human	Faeces	F	2011-12-05	Unknown	NTD	Salmonella Infantis	I 6 , 7:r:1 , 5	32	31
SRR1968992	2014-08-05	Human	Faeces	M	1955-01-03	Y	Bangladesh	Salmonella Infantis	I 6 , 7:r:1 , 5	32	31
SRR1967268	2014-08-06	Human	Faeces	M	1987-08-02	Unknown	NTD	Salmonella Infantis	I 6 , 7:r:1 , 5	32	31
SRR1968112	2014-08-07	Human	Faeces	M	1996-09-30	Unknown	NTD	Salmonella Infantis	I 6 , 7:r:1 , 5	32	31
SRR1966800	2014-08-08	Human	Unknown	M	1950-01-25	Unknown	NTD	Salmonella Infantis	I 6 , 7:r:1 , 5	32	31
SRR3049672	2014-08-12	Human	Faeces	M	2013-02-18	Y	Iraq	Salmonella Infantis	I 6 , 7:r:1 , 5	32	31
SRR1966273	2014-08-13	Human	Faeces	M	1981-11-21	Y	Morocco	Salmonella Infantis	I 6 , 7:r:1 , 5	32	31
SRR1965416	2014-08-15	Human	Faeces	M	1969-05-17	Y	India	Salmonella Infantis	I 6 , 7:r:1 , 5	32	31
SRR1970322	2014-08-15	Human	Faeces	M	2009-11-10	Unknown	NTD	Salmonella Infantis	I 6 , 7:r:1 , 5	32	31
SRR1968454	2014-08-15	Human	Faeces	F	1938-09-16	N	NTD	Salmonella Infantis	I 6 , 7:r:1 , 5	32	31
SRR1969833	2014-08-18	Human	Faeces	M	1923-04-21	Unknown	NTD	Salmonella Infantis	I 6 , 7:r:1 , 5	32	31
SRR1965152	2014-08-18	Human	Faeces	F	2014-01-03	Y	Spain	Salmonella Infantis	I 6 , 7:r:1 , 5	32	31
SRR1966827	2014-08-19	Human	Faeces	F	2013-04-22	Y	Poland	Salmonella Infantis	I 6 , 7:r:1 , 5	32	31
SRR1969383	2014-08-20	Human	Faeces	F	2013-12-10	Y	Unknown Destination	Salmonella Infantis	I 6 , 7:r:1 , 5	32	31
SRR1966106	2014-08-20	Human	Faeces	M	1950-02-19	N	NTD	Salmonella Infantis	I 6 , 7:r:1 , 5	32	31
SRR3049619	2014-08-21	Human	Blood	F	1938-09-16	Unknown	NTD	Salmonella Infantis	I 6 , 7:r:1 , 5	32	31
SRR3049195	2014-08-21	Human	Faeces	M	1950-01-25	Unknown	NTD	Salmonella Infantis	I 6 , 7:r:1 , 5	32	31
SRR3049270	2014-08-21	Human	Faeces	F	1997-04-21	Y	Peru	Salmonella Infantis	I 6 , 7:r:1 , 5	32	31
SRR3048542	2014-08-22	Human	Faeces	F	1965-02-09	Unknown	NTD	Salmonella Infantis	I 6 , 7:r:1 , 5	32	31
SRR1968843	2014-08-26	Human	Faeces	M	1953-07-09	N	NTD	Salmonella Infantis	I 6 , 7:r:1 , 5	32	31
SRR1966787	2014-08-27	Human	Faeces	F	1950-01-13	N	NTD	Salmonella Infantis	I 6 , 7:r:1 , 5	32	31
SRR3049399	2014-08-28	Human	Faeces	M	2013-12-11	Y	Tunisia	Salmonella Infantis	I 6 , 7:r:1 , 5	32	31
SRR1967260	2014-08-28	Human	Faeces	F	1981-02-09	Y	Caribbean	Salmonella Infantis	I 6 , 7:r:1 , 5	32	31
SRR1958328	2014-08-29	Human	Faeces	M	1993-03-15	N	NTD	Salmonella Infantis	I 6 , 7:r:1 , 5	32	31
SRR3049402	2014-08-29	Human	Faeces	M	1944-09-19	Unknown	NTD	Salmonella Infantis	I 6 , 7:r:1 , 5	32	31
SRR1958151	2014-09-01	Human	Faeces	F	1943-02-13	N	NTD	Salmonella Infantis	I 6 , 7:r:1 , 5	32	31
SRR1967226	2014-09-02	Human	Unknown	F	1943-02-13	Unknown	NTD	Salmonella Infantis	I 6 , 7:r:1 , 5	32	31
SRR1968067	2014-09-02	Human	Faeces	M	2014-04-27	Unknown	NTD	Salmonella Infantis	I 6 , 7:r:1 , 5	32	31
SRR1957776	2014-09-02	Human	Faeces	F	1990-02-22	Y	Turkey	Salmonella Infantis	I 6 , 7:r:1 , 5	32	31
SRR3048980	2014-09-03	Human	Faeces	M	1981-03-09	Unknown	NTD	Salmonella Infantis	I 6 , 7:r:1 , 5	32	31
SRR1963336	2014-09-04	Human	Faeces	F	1968-05-07	Y	Cuba	Salmonella Infantis	I 6 , 7:r:1 , 5	32	31
SRR1969626	2014-09-09	Human	Faeces	M	1978-12-26	Unknown	NTD	Salmonella Infantis	I 6 , 7:r:1 , 5	32	31
SRR1966305	2014-09-09	Human	Ascitic fluid	M	1942-06-19	Unknown	NTD	Salmonella Infantis	I 6 , 7:r:1 , 5	32	31
SRR1967962	2014-09-10	Human	Faeces	F	1996-04-30	N	NTD	Salmonella Infantis	I 6 , 7:r:1 , 5	32	31
SRR1967448	2014-09-11	Human	Faeces	M	1950-01-25	Unknown	NTD	Salmonella Infantis	I 6 , 7:r:1 , 5	32	31
SRR1966111	2014-09-15	Human	Faeces	M	1952-09-29	Unknown	NTD	Salmonella Infantis	I 6 , 7:r:1 , 5	32	31
SRR1967737	2014-09-16	Human	Faeces	U	1957-02-20	N	NTD	Salmonella Infantis	I 6 , 7:r:1 , 5	32	31
SRR1965502	2014-09-17	Human	Faeces	F	1978-01-22	Unknown	NTD	Salmonella Infantis	I 6 , 7:r:1 , 5	603	297
SRR1969952	2014-09-17	Human	Unknown	F	1943-12-22	Unknown	NTD	Salmonella Infantis	I 6 , 7:r:1 , 5	603	297
SRR1965238	2014-09-18	Human	Faeces	M	1983-11-12	Y	Egypt	Salmonella Infantis	I 6 , 7:r:1 , 5	32	31
SRR1967732	2014-09-19	Human	Faeces	M	1984-09-12	Unknown	NTD	Salmonella Infantis	I 6 , 7:r:1 , 5	32	31
SRR1966879	2014-09-19	Human	Faeces	M	1942-06-19	Unknown	NTD	Salmonella Infantis	I 6 , 7:r:1 , 5	32	31
SRR1958650	2014-09-23	Human	Faeces	F	1971-06-22	Y	Morocco	Salmonella Infantis	I 6 , 7:r:1 , 5	32	31
SRR1958491	2014-09-23	Human	Faeces	M	1949-12-11	Unknown	NTD	Salmonella Infantis	I 6 , 7:r:1 , 5	32	31
SRR1957987	2014-09-24	Human	Faeces	F	2013-12-10	N	NTD	Salmonella Infantis	I 6 , 7:r:1 , 5	32	31
SRR3049484	2014-09-30	Human	Unknown	F	1965-08-07	Unknown	NTD	Salmonella Infantis	I 6 , 7:r:1 , 5	32	31
SRR3049109	2014-09-30	Human	Faeces	M	2012-12-26	Unknown	NTD	Salmonella Infantis	I 6 , 7:r:1 , 5	32	31
SRR3049613	2014-09-30	Human	Faeces	M	1992-03-15	N	NTD	Salmonella Infantis	I 6 , 7:r:1 , 5	32	31
SRR3049184	2014-09-30	Human	Faeces	M	2013-03-28	Unknown	NTD	Salmonella Infantis	I 6 , 7:r:1 , 5	32	31
SRR3049300	2014-09-30	Human	Faeces	M	1944-02-23	N	NTD	Salmonella Infantis	I 6 , 7:r:1 , 5	32	31
SRR1957992	2014-10-01	Human	Faeces	M	1966-06-16	N	NTD	Salmonella Infantis	I 6 , 7:r:1 , 5	32	31
SRR1968817	2014-10-01	Human	Faeces	M	2006-08-07	Unknown	NTD	Salmonella Infantis	I 6 , 7:r:1 , 5	32	31
SRR1970005	2014-10-01	Human	Faeces	F	2014-05-03	Unknown	NTD	Salmonella Infantis	I 6 , 7:r:1 , 5	603	297
SRR1965655	2014-10-06	Human	Faeces	M	1976-10-08	Y	Morocco	Salmonella Infantis	I 6 , 7:r:1 , 5	32	31
SRR1965100	2014-10-06	Human	Faeces	F	1962-06-10	Unknown	NTD	Salmonella Infantis	I 6 , 7:r:1 , 5	32	31
SRR1958049	2014-10-07	Human	Faeces	F	1992-04-14	Unknown	NTD	Salmonella Infantis	I 6 , 7:r:1 , 5	32	31
SRR1968446	2014-10-14	Human	Faeces	F	1956-01-12	Y	Egypt	Salmonella Infantis	I 6 , 7:r:1 , 5	32	31
SRR1970206	2014-10-14	Human	Faeces	F	1962-05-05	Y	Turkey	Salmonella Infantis	I 6 , 7:r:1 , 5	32	31
SRR1958508	2014-10-14	Human	Faeces	M	1979-06-20	Y	Greece	Salmonella Infantis	I 6 , 7:r:1 , 5	32	31
SRR1968585	2014-10-16	Human	Faeces	M	1941-01-29	Unknown	NTD	Salmonella Infantis	I 6 , 7:r:1 , 5	32	31
SRR1965642	2014-10-17	Human	Faeces	F	1943-02-13	N	NTD	Salmonella Infantis	I 6 , 7:r:1 , 5	32	31
SRR1968420	2014-10-17	Human	Faeces	M	1969-06-01	Y	Saudi arabia	Salmonella Infantis	I 6 , 7:r:1 , 5	32	31
SRR1968594	2014-10-20	Human	Faeces	F	1947-07-22	Y	Unknown Destination	Salmonella Infantis	I 6 , 7:r:1 , 5	32	31
SRR1965380	2014-10-21	Human	Unknown	M	1969-06-01	Y	Saudi arabia	Salmonella Infantis	I 6 , 7:r:1 , 5	32	31
SRR1965157	2014-10-21	Human	Blood	M	1969-06-01	Y	Saudi arabia	Salmonella Infantis	I 6 , 7:r:1 , 5	32	31
SRR1967756	2014-10-21	Human	Faeces	M	1990-03-03	N	NTD	Salmonella Infantis	I 6 , 7:r:1 , 5	32	31
SRR1965171	2014-10-22	Human	Faeces	M	1973-06-17	Unknown	NTD	Salmonella Infantis	I 6 , 7:r:1 , 5	32	31
SRR1960206	2014-10-27	Human	Faeces	F	1968-08-01	Y	Malta	Salmonella Infantis	I 6 , 7:r:1 , 5	32	31
SRR1968342	2014-10-28	Human	Faeces	F	1944-01-17	Unknown	NTD	Salmonella Infantis	I 6 , 7:r:1 , 5	32	31
SRR1970257	2014-10-29	Human	Faeces	M	1968-06-28	Y	Mexico	Salmonella Infantis	I 6 , 7:r:1 , 5	32	31
SRR1958058	2014-10-30	Human	Faeces	F	1975-04-03	Unknown	NTD	Salmonella Infantis	I 6 , 7:r:1 , 5	32	31
SRR1958372	2014-10-31	Human	Faeces	M	1959-02-28	Y	Turkey	Salmonella Infantis	I 6 , 7:r:1 , 5	32	31
SRR1968770	2014-11-07	Human	Faeces	F	1964-02-04	Y	Saudi arabia	Salmonella Infantis	I 6 , 7:r:1 , 5	32	31
SRR1965501	2014-11-17	Human	Faeces	M	1977-10-11	Y	India	Salmonella Infantis	I 6 , 7:r:1 , 5	32	31
SRR1963315	2014-11-18	Human	Faeces	M	2013-06-13	Y	India	Salmonella Infantis	I 6 , 7:r:1 , 5	32	31
SRR1967289	2014-11-18	Human	Urine	F	1996-10-29	Unknown	NTD	Salmonella Infantis	I 6 , 7:r:1 , 5	32	31
SRR1959299	2014-11-19	Human	Faeces	M	1986-10-07	Y	Ukraine	Salmonella Infantis	I 6 , 7:r:1 , 5	32	31
SRR1959256	2014-12-01	Human	Faeces	M	1950-01-25	Unknown	NTD	Salmonella Infantis	I 6 , 7:r:1 , 5	32	31
SRR1959723	2014-12-10	Human	Faeces	F	1996-04-10	Y	United states	Salmonella Infantis	I 6 , 7:r:1 , 5	32	31
SRR1959475	2014-12-12	Human	Faeces	F	1950-07-06	Unknown	NTD	Salmonella Infantis	I 6 , 7:r:1 , 5	32	31
SRR1959483	2014-12-12	Human	Faeces	F	1986-03-06	Y	South American continent	Salmonella Infantis	I 6 , 7:r:1 , 5	32	31
SRR1960090	2014-12-23	Human	Faeces	M	1991-05-05	Y	Peru	Salmonella Infantis	I 6 , 7:r:1 , 5	32	31
SRR1959310	2014-12-31	Human	Blood	F	1952-06-09	Y	African continent	Salmonella Infantis	I 6 , 7:r:1 , 5	603	297
SRR1963108	2014-12-31	Human	Faeces	F	1952-06-09	Y	African continent	Salmonella Infantis	I 6 , 7:r:1 , 5	603	297
SRR1963359	2015-01-06	Human	Faeces	M	2013-12-23	Unknown	NTD	Salmonella Infantis	I 6 , 7:r:1 , 5	32	31
SRR1966397	2015-01-15	Human	Faeces	F	2013-11-26	Unknown	NTD	Salmonella Infantis	I 6 , 7:r:1 , 5	32	31
SRR1963110	2015-01-06	Human	Faeces	F	1969-03-21	N	NTD	Salmonella Infantis	I 6 , 7:r:1 , 5	32	31
SRR1967436	2015-01-21	Human	Faeces	M	1983-02-09	Y	India	Salmonella Infantis	I 6 , 7:r:1 , 5	32	31
SRR3048899	2015-01-26	Human	Faeces	M	1963-12-07	Unknown	NTD	Salmonella Infantis	I 6 , 7:r:1 , 5	32	31
SRR1968006	2015-01-28	Human	Faeces	M	1971-08-10	Y	United states	Salmonella Infantis	I 6 , 7:r:1 , 5	32	31
SRR1967969	2015-01-29	Human	Faeces	F	1972-02-03	N	NTD	Salmonella Infantis	I 6 , 7:r:1 , 5	32	31
SRR1968833	2015-02-03	Human	Faeces	F	1990-10-10	N	NTD	Salmonella Infantis	I 6 , 7:r:1 , 5	32	31
SRR1968386	2015-02-11	Human	Faeces	M	1944-10-12	Y	Cuba	Salmonella Infantis	I 6 , 7:r:1 , 5	32	31
SRR1968351	2015-02-11	Human	Faeces	M	1953-04-26	N	NTD	Salmonella Infantis	I 6 , 7:r:1 , 5	32	31
SRR1967967	2015-02-17	Human	Faeces	M	1961-03-31	N	NTD	Salmonella Infantis	I 6 , 7:r:1 , 5	2283	31
SRR1967252	2015-02-24	Human	Faeces	M	1986-05-21	Unknown	NTD	Salmonella Infantis	I 6 , 7:r:1 , 5	32	31
SRR1968494	2015-02-24	Human	Faeces	M	1940-11-29	Unknown	NTD	Salmonella Infantis	I 6 , 7:r:1 , 5	32	31
SRR1966556	2015-03-04	Human	Faeces	F	1992-08-26	Y	Peru	Salmonella Infantis	I 6 , 7:r:1 , 5	32	31
SRR1965983	2015-03-04	Human	Faeces	M	1929-10-06	Unknown	NTD	Salmonella Infantis	I 6 , 7:r:1 , 5	32	31
SRR1966110	2015-03-05	Human	Faeces	M	1986-07-23	Unknown	NTD	Salmonella Infantis	I 6 , 7:r:1 , 5	32	31
SRR1965218	2015-03-06	Human	Faeces	M	1986-07-23	Unknown	NTD	Salmonella Infantis	I 6 , 7:r:1 , 5	32	31
SRR3049643	2015-03-12	Human	Faeces	M	1986-07-23	Y	India	Salmonella Infantis	I 6 , 7:r:1 , 5	32	31
SRR1966254	2015-03-12	Human	Faeces	F	1941-08-13	Unknown	NTD	Salmonella Infantis	I 6 , 7:r:1 , 5	2283	31
SRR1969446	2015-03-17	Human	Faeces	M	1945-04-15	N	NTD	Salmonella Infantis	I 6 , 7:r:1 , 5	32	31
SRR1965641	2015-03-18	Human	Faeces	F	1992-08-03	Y	India	Salmonella Infantis	I 6 , 7:r:1 , 5	32	31
SRR1966480	2015-03-18	Human	Faeces	M	1961-07-04	Unknown	NTD	Salmonella Infantis	I 6 , 7:r:1 , 5	32	31
SRR1965283	2015-03-18	Human	Faeces	M	1939-09-19	N	NTD	Salmonella Infantis	I 6 , 7:r:1 , 5	32	31
SRR1966045	2015-03-26	Human	Faeces	M	1939-07-10	Unknown	NTD	Salmonella Infantis	I 6 , 7:r:1 , 5	32	31
SRR3049941	2015-03-31	Human	Faeces	F	1993-11-03	Unknown	NTD	Salmonella Infantis	I 6 , 7:r:1 , 5	32	31
SRR6860553	2015-04-01	Human	Faeces	M	2012-03-11	N	NTD	Salmonella Infantis	I 6 , 7:r:1 , 5	32	31
SRR6191156	2015-04-02	Human	Faeces	F	1941-02-10	Unknown	NTD	Salmonella Infantis	I 6 , 7:r:1 , 5	32	31
SRR7516512	2015-04-08	Human	Faeces	F	1961-08-04	Y	Cuba	Salmonella Infantis	I 6 , 7:r:1 , 5	32	31
SRR6191312	2015-04-17	Human	Faeces	M	1974-06-28	Unknown	NTD	Salmonella Infantis	I 6 , 7:r:1 , 5	32	31
SRR6191586	2015-04-20	Human	Faeces	F	2013-10-15	N	NTD	Salmonella Infantis	I 6 , 7:r:1 , 5	32	31
SRR6193069	2015-04-20	Human	Faeces	M	1940-10-24	Y	Cuba	Salmonella Infantis	I 6 , 7:r:1 , 5	32	31
SRR6237078	2015-04-27	Human	Faeces	F	1961-01-25	Unknown	NTD	Salmonella Infantis	I 6 , 7:r:1 , 5	32	31
SRR3322087	2015-04-28	Human	Faeces	F	1980-07-03	Unknown	NTD	Salmonella Infantis	I 6 , 7:r:1 , 5	32	31
SRR6191669	2015-04-29	Human	Faeces	F	1961-12-07	Y	Asian continent	Salmonella Infantis	I 6 , 7:r:1 , 5	32	31
SRR6191724	2015-05-06	Human	Faeces	F	1941-05-20	Unknown	NTD	Salmonella Infantis	I 6 , 7:r:1 , 5	32	31
SRR6191670	2015-05-07	Human	Faeces	M	2012-09-23	Unknown	NTD	Salmonella Infantis	I 6 , 7:r:1 , 5	2283	31
SRR6191721	2015-05-07	Human	Urine	F	1986-05-10	N	NTD	Salmonella Infantis	I 6 , 7:r:1 , 5	2283	31
SRR3285408	2015-05-08	Human	Faeces	M	2013-02-10	Unknown	NTD	Salmonella Infantis	I 6 , 7:r:1 , 5	32	31
SRR6193009	2015-05-12	Human	Faeces	M	1956-02-06	Y	India	Salmonella Infantis	I 6 , 7:r:1 , 5	32	31
SRR6868302	2015-05-13	Human	Faeces	M	1979-11-21	Y	India	Salmonella Infantis	I 6 , 7:r:1 , 5	32	31
SRR6854755	2015-05-15	Human	Faeces	F	1993-01-13	Unknown	NTD	Salmonella Infantis	I 6 , 7:r:1 , 5	32	31
SRR3322637	2015-05-18	Human	Faeces	M	1974-09-23	N	NTD	Salmonella Infantis	I 6 , 7:r:1 , 5	32	31
115987	2015-05-20	Human	Faeces	M	1945-01-28	Unknown	NTD	Salmonella Infantis	I 6 , 7:r:1 , 5	32	31
SRR6191593	2015-05-28	Human	Faeces	F	1990-10-20	Y	Morocco	Salmonella Infantis	I 6 , 7:r:1 , 5	32	31
SRR3286898	2015-06-01	Human	Faeces	F	1942-01-13	Unknown	NTD	Salmonella Infantis	I 6 , 7:r:1 , 5	32	31
SRR6854754	2015-06-02	Human	Aspirate	M	2004-02-14	Unknown	NTD	Salmonella Infantis	I 6 , 7:r:1 , 5	603	297
SRR6191677	2015-06-04	Human	Faeces	F	1972-09-09	Unknown	NTD	Salmonella Infantis	I 6 , 7:r:1 , 5	32	31
SRR6860637	2015-06-04	Human	Faeces	M	2013-03-23	N	NTD	Salmonella Infantis	I 6 , 7:r:1 , 5	32	31
SRR6233906	2015-06-09	Human	Urine	F	1999-09-17	Unknown	NTD	Salmonella Infantis	I 6 , 7:r:1 , 5	2283	31
SRR6191187	2015-06-09	Human	Faeces	M	1958-02-04	Y	Cuba	Salmonella Infantis	I 6 , 7:r:1 , 5	32	31
SRR6190498	2015-06-09	Human	Faeces	F	2013-08-13	N	NTD	Salmonella Infantis	I 6 , 7:r:1 , 5	32	31
SRR6191099	2015-06-09	Human	Faeces	M	1946-03-29	Y	Tanzania, united republic of	Salmonella Infantis	I 6 , 7:r:1 , 5	32	31
SRR3322334	2015-06-09	Human	Faeces	F	1967-03-23	Unknown	NTD	Salmonella Infantis	I 6 , 7:r:1 , 5	32	31
SRR5193657	2015-06-10	Human	Faeces	F	1956-08-12	Y	Cuba	Salmonella Infantis	I 6 , 7:r:1 , 5	32	31
SRR6191562	2015-06-11	Human	Faeces	M	1980-01-10	Unknown	NTD	Salmonella Infantis	I 6 , 7:r:1 , 5	32	31
SRR6191184	2015-06-15	Human	Faeces	F	1980-07-22	Y	Cuba	Salmonella Infantis	I 6 , 7:r:1 , 5	32	31
SRR6191518	2015-06-16	Human	Faeces	F	2013-11-13	N	NTD	Salmonella Infantis	I 6 , 7:r:1 , 5	2283	31
SRR6233895	2015-06-23	Human	Faeces	F	1976-02-19	N	NTD	Salmonella Infantis	I 6 , 7:r:1 , 5	32	31
SRR6191309	2015-06-24	Human	Faeces	F	2013-07-26	N	NTD	Salmonella Infantis	I 6 , 7:r:1 , 5	32	31
SRR6191065	2015-06-24	Human	Faeces	M	1978-05-16	Y	Egypt	Salmonella Infantis	I 6 , 7:r:1 , 5	32	31
SRR5648345	2015-06-24	Human	Faeces	M	1947-12-21	N	NTD	Salmonella Infantis	I 6 , 7:r:1 , 5	32	31
SRR6193041	2015-07-02	Human	Faeces	M	1962-10-03	Unknown	NTD	Salmonella Infantis	I 6 , 7:r:1 , 5	32	31
SRR6191143	2015-07-02	Human	Faeces	F	1937-04-16	N	NTD	Salmonella Infantis	I 6 , 7:r:1 , 5	32	31
SRR3321852	2015-07-07	Human	Faeces	F	1994-01-17	Unknown	NTD	Salmonella Infantis	I 6 , 7:r:1 , 5	2283	31
130362	2015-07-07	Human	Faeces	F	1992-11-15	Y	Thailand	Salmonella Infantis	I 6 , 7:r:1 , 5	32	31
SRR6191410	2015-07-15	Human	Faeces	M	2002-06-19	Unknown	NTD	Salmonella Infantis	I 6 , 7:r:1 , 5	32	31
SRR6193058	2015-07-15	Human	Faeces	F	1993-08-03	Unknown	NTD	Salmonella Infantis	I 6 , 7:r:1 , 5	32	31
SRR6193074	2015-07-16	Human	Faeces	F	1949-03-01	Unknown	NTD	Salmonella Infantis	I 6 , 7:r:1 , 5	32	31
SRR3321516	2015-07-17	Human	Faeces	F	1997-09-02	N	NTD	Salmonella Infantis	I 6 , 7:r:1 , 5	32	31
SRR6193053	2015-07-20	Human	Faeces	M	1997-09-16	Unknown	NTD	Salmonella Infantis	I 6 , 7:r:1 , 5	32	31
SRR6191528	2015-07-28	Human	Faeces	M	1967-12-30	Unknown	NTD	Salmonella Infantis	I 6 , 7:r:1 , 5	2283	31
SRR6190504	2015-07-28	Human	Faeces	M	2014-12-21	Unknown	NTD	Salmonella Infantis	I 6 , 7:r:1 , 5	32	31
SRR5215819	2015-07-29	Human	Faeces	F	1954-02-14	Unknown	NTD	Salmonella Infantis	I 6 , 7:r:1 , 5	32	31
SRR6191714	2015-07-30	Human	Faeces	M	1962-03-22	Y	Unknown Destination	Salmonella Infantis	I 6 , 7:r:1 , 5	32	31
SRR6191572	2015-08-04	Human	Faeces	M	2014-10-19	Unknown	NTD	Salmonella Infantis	I 6 , 7:r:1 , 5	32	31
SRR6193050	2015-08-04	Human	Faeces	M	1956-10-27	Unknown	NTD	Salmonella Infantis	I 6 , 7:r:1 , 5	32	31
SRR6233891	2015-08-04	Human	Faeces	F	1979-08-14	N	NTD	Salmonella Infantis	I 6 , 7:r:1 , 5	32	31
SRR6191673	2015-08-06	Human	Faeces	M	1956-12-27	Unknown	NTD	Salmonella Infantis	I 6 , 7:r:1 , 5	32	31
SRR6191322	2015-08-10	Human	Faeces	M	1961-10-10	Y	Bulgaria	Salmonella Infantis	I 6 , 7:r:1 , 5	32	31
SRR6190494	2015-08-10	Human	Faeces	F	1994-01-29	Unknown	NTD	Salmonella Infantis	I 6 , 7:r:1 , 5	32	31
SRR6237081	2015-08-12	Human	Faeces	F	1969-12-13	Unknown	NTD	Salmonella Infantis	I 6 , 7:r:1 , 5	32	31
SRR6190500	2015-08-12	Human	Faeces	F	1922-10-15	Unknown	NTD	Salmonella Infantis	I 6 , 7:r:1 , 5	32	31
SRR7533380	2015-08-13	Human	Faeces	F	2013-12-21	N	NTD	Salmonella Infantis	I 6 , 7:r:1 , 5	603	297
SRR6190522	2015-08-17	Human	Faeces	F	1960-02-02	Unknown	NTD	Salmonella Infantis	I 6 , 7:r:1 , 5	32	31
SRR6193024	2015-08-19	Human	Faeces	F	1922-10-15	Unknown	NTD	Salmonella Infantis	I 6 , 7:r:1 , 5	32	31
SRR7298818	2015-08-19	Human	Faeces	F	1998-04-05	Y	Peru	Salmonella Infantis	I 6 , 7:r:1 , 5	32	31
SRR3322625	2015-08-19	Human	Faeces	F	1988-07-15	Unknown	NTD	Salmonella Infantis	I 6 , 7:r:1 , 5	32	31
SRR7285643	2015-08-20	Human	Faeces	M	1978-05-20	Y	Spain	Salmonella Infantis	I 6 , 7:r:1 , 5	32	31
SRR6233900	2015-08-21	Human	Urine	M	1994-09-30	Unknown	NTD	Salmonella Infantis	I 6 , 7:r:1 , 5	32	31
SRR6191598	2015-08-25	Human	Faeces	M	1959-08-20	N	NTD	Salmonella Infantis	I 6 , 7:r:1 , 5	32	31
SRR6193016	2015-08-28	Human	Faeces	M	2009-03-08	Unknown	NTD	Salmonella Infantis	I 6 , 7:r:1 , 5	32	31
SRR7495783	2015-09-01	Human	Faeces	M	1939-09-14	Unknown	NTD	Salmonella Infantis	I 6 , 7:r:1 , 5	32	31
SRR7506877	2015-09-01	Human	Faeces	F	1965-07-25	Y	Morocco	Salmonella Infantis	I 6 , 7:r:1 , 5	32	31
SRR6191516	2015-09-01	Human	Faeces	M	1971-01-17	Y	Greece	Salmonella Infantis	I 6 , 7:r:1 , 5	32	31
SRR6233998	2015-09-02	Human	Faeces	M	1969-03-20	Y	India	Salmonella Infantis	I 6 , 7:r:1 , 5	32	31
SRR7285932	2015-09-03	Human	Faeces	F	1971-03-16	N	NTD	Salmonella Infantis	I 6 , 7:r:1 , 5	32	31
SRR6190489	2015-09-03	Human	Faeces	M	1975-11-25	Unknown	NTD	Salmonella Infantis	I 6 , 7:r:1 , 5	32	31
SRR6190999	2015-09-03	Human	Faeces	F	1982-10-29	Y	Cuba	Salmonella Infantis	I 6 , 7:r:1 , 5	32	31
SRR6191009	2015-09-08	Human	Faeces	F	2014-10-18	Y	Bangladesh	Salmonella Infantis	I 6 , 7:r:1 , 5	32	31
SRR7867191	2015-09-08	Human	Faeces	M	2013-10-03	Y	Nigeria	Salmonella Infantis	I 6 , 7:r:1 , 5	603	297
SRR6190444	2015-09-10	Human	Urine	F	1934-10-31	Unknown	NTD	Salmonella Infantis	I 6 , 7:r:1 , 5	32	31
SRR6190436	2015-09-10	Human	Faeces	M	1992-01-26	Y	Mexico	Salmonella Infantis	I 6 , 7:r:1 , 5	32	31
SRR6193067	2015-09-10	Human	Faeces	F	1972-07-26	Y	Italy	Salmonella Infantis	I 6 , 7:r:1 , 5	32	31
SRR3322627	2015-09-14	Human	Faeces	F	1934-10-31	Unknown	NTD	Salmonella Infantis	I 6 , 7:r:1 , 5	32	31
SRR3322121	2015-09-14	Human	Faeces	F	1959-09-21	Y	Spain	Salmonella Infantis	I 6 , 7:r:1 , 5	32	31
SRR6191159	2015-09-16	Human	Faeces	F	1947-09-23	Unknown	NTD	Salmonella Infantis	I 6 , 7:r:1 , 5	2283	31
SRR6191411	2015-09-17	Human	Faeces	M	2014-09-03	Y	Iraq	Salmonella Infantis	I 6 , 7:r:1 , 5	32	31
SRR7188023	2015-09-17	Human	Faeces	U	1971-03-02	Y	Ethiopia	Salmonella Infantis	I 6 , 7:r:1 , 5	32	31
SRR6237099	2015-09-22	Human	Wound drain	F	1931-08-06	N	NTD	Salmonella Infantis	I 6 , 7:r:1 , 5	32	31
SRR5216101	2015-09-28	Human	Faeces	F	1980-04-25	N	NTD	Salmonella Infantis	I 6 , 7:r:1 , 5	32	31
SRR3321860	2015-09-28	Human	Faeces	F	1967-11-07	Y	Unknown Destination	Salmonella Infantis	I 6 , 7:r:1 , 5	32	31
SRR6233907	2015-09-28	Human	Faeces	F	1943-03-08	Unknown	NTD	Salmonella Infantis	I 6 , 7:r:1 , 5	32	31
SRR3321838	2015-09-28	Human	Wound swab	F	1955-12-05	N	NTD	Salmonella Infantis	I 6 , 7:r:1 , 5	32	31
SRR6191693	2015-09-30	Human	Faeces	F	2015-02-17	Unknown	NTD	Salmonella Infantis	I 6 , 7:r:1 , 5	32	31
SRR6191320	2015-09-30	Human	Faeces	M	1965-07-01	N	NTD	Salmonella Infantis	I 6 , 7:r:1 , 5	32	31
SRR6190982	2015-09-30	Human	Faeces	F	2000-04-15	N	NTD	Salmonella Infantis	I 6 , 7:r:1 , 5	32	31
SRR5194337	2015-10-02	Human	Faeces	F	1943-03-08	Unknown	NTD	Salmonella Infantis	I 6 , 7:r:1 , 5	32	31
SRR6193019	2015-10-05	Human	Faeces	F	1984-08-10	Y	Peru	Salmonella Infantis	I 6 , 7:r:1 , 5	32	31
SRR5215481	2015-10-05	Human	Faeces	F	1950-01-08	Unknown	NTD	Salmonella Infantis	I 6 , 7:r:1 , 5	32	31
SRR6234010	2015-10-06	Human	Faeces	M	1957-10-26	Unknown	NTD	Salmonella Infantis	I 6 , 7:r:1 , 5	32	31
SRR6191601	2015-10-08	Human	Faeces	M	2014-02-08	Unknown	NTD	Salmonella Infantis	I 6 , 7:r:1 , 5	32	31
SRR6192981	2015-10-13	Human	Faeces	F	1934-10-31	Unknown	NTD	Salmonella Infantis	I 6 , 7:r:1 , 5	32	31
SRR6193080	2015-10-15	Human	Urine	F	1934-10-31	N	NTD	Salmonella Infantis	I 6 , 7:r:1 , 5	32	31
SRR6193032	2015-10-16	Human	Faeces	F	1994-07-07	Y	China	Salmonella Infantis	I 6 , 7:r:1 , 5	32	31
SRR6233890	2015-10-16	Human	Faeces	F	1994-01-07	N	NTD	Salmonella Infantis	I 6 , 7:r:1 , 5	32	31
SRR5215640	2015-10-16	Human	Faeces	M	2014-11-23	N	NTD	Salmonella Infantis	I 6 , 7:r:1 , 5	32	31
SRR6191579	2015-10-19	Human	Faeces	M	1954-12-12	Y	Malta	Salmonella Infantis	I 6 , 7:r:1 , 5	32	31
SRR6191712	2015-10-21	Human	Faeces	F	2014-04-28	Unknown	NTD	Salmonella Infantis	I 6 , 7:r:1 , 5	32	31
SRR6192977	2015-10-21	Human	Faeces	M	1959-02-11	Unknown	NTD	Salmonella Infantis	I 6 , 7:r:1 , 5	32	31
SRR3321848	2015-10-22	Human	Faeces	M	2014-12-26	N	NTD	Salmonella Infantis	I 6 , 7:r:1 , 5	32	31
SRR6191575	2015-10-22	Human	Faeces	M	1964-02-18	N	NTD	Salmonella Infantis	I 6 , 7:r:1 , 5	32	31
SRR6191127	2015-10-28	Human	Faeces	M	1948-03-09	N	NTD	Salmonella Infantis	I 6 , 7:r:1 , 5	2283	31
SRR6190519	2015-10-28	Human	Faeces	F	1954-09-06	Unknown	NTD	Salmonella Infantis	I 6 , 7:r:1 , 5	32	31
SRR3322403	2015-10-30	Human	Faeces	M	2013-10-13	N	NTD	Salmonella Infantis	I 6 , 7:r:1 , 5	32	31
SRR6191125	2015-11-03	Human	Faeces	M	2014-11-06	N	NTD	Salmonella Infantis	I 6 , 7:r:1 , 5	32	31
SRR6191181	2015-11-03	Human	Faeces	F	1968-02-21	Y	Cuba	Salmonella Infantis	I 6 , 7:r:1 , 5	32	31
SRR6191711	2015-11-03	Human	Faeces	F	1964-06-09	Y	Mexico	Salmonella Infantis	I 6 , 7:r:1 , 5	32	31
SRR6192984	2015-11-03	Human	Faeces	F	1947-11-02	Unknown	NTD	Salmonella Infantis	I 6 , 7:r:1 , 5	32	31
SRR6190505	2015-11-05	Human	Urine	F	1934-10-31	Unknown	NTD	Salmonella Infantis	I 6 , 7:r:1 , 5	32	31
SRR6191176	2015-11-05	Human	Faeces	F	1934-10-31	N	NTD	Salmonella Infantis	I 6 , 7:r:1 , 5	32	31
SRR6190983	2015-11-06	Human	Faeces	F	1952-05-27	Unknown	NTD	Salmonella Infantis	I 6 , 7:r:1 , 5	32	31
SRR6192996	2015-11-10	Human	Faeces	F	1977-01-30	Unknown	NTD	Salmonella Infantis	I 6 , 7:r:1 , 5	32	31
SRR3322314	2015-11-12	Human	Faeces	F	1951-05-30	N	NTD	Salmonella Infantis	I 6 , 7:r:1 , 5	32	31
SRR6191560	2015-11-13	Human	Faeces	M	2014-01-02	Y	Pakistan	Salmonella Infantis	I 6 , 7:r:1 , 5	32	31
SRR6233902	2015-11-13	Human	Faeces	F	1977-07-01	Unknown	NTD	Salmonella Infantis	I 6 , 7:r:1 , 5	32	31
SRR6191530	2015-11-16	Human	Faeces	F	1946-02-24	Unknown	NTD	Salmonella Infantis	I 6 , 7:r:1 , 5	32	31
SRR6190998	2015-11-19	Human	Faeces	F	1959-02-17	Y	India	Salmonella Infantis	I 6 , 7:r:1 , 5	32	31
SRR6193049	2015-12-03	Human	Faeces	F	1987-04-09	N	NTD	Salmonella Infantis	I 6 , 7:r:1 , 5	32	31
SRR8704631	2015-12-08	Human	Faeces	F	1994-09-01	Y	Morocco	Salmonella Infantis	I 6 , 7:r:1 , 5	603	297
SRR7480204	2015-12-10	Human	Faeces	M	1942-09-01	Unknown	NTD	Salmonella Infantis	I 6 , 7:r:1 , 5	603	297
SRR6193036	2015-12-16	Human	Faeces	F	2014-09-21	Unknown	NTD	Salmonella Infantis	I 6 , 7:r:1 , 5	32	31
SRR3323032	2015-12-24	Human	Faeces	M	1945-08-18	Y	Cuba	Salmonella Infantis	I 6 , 7:r:1 , 5	32	31
SRR6191194	2015-12-31	Human	Faeces	M	1983-12-26	Y	Pakistan	Salmonella Infantis	I 6 , 7:r:1 , 5	32	31
SRR6191085	2015-12-31	Human	Faeces	M	2002-12-16	Y	Spain	Salmonella Infantis	I 6 , 7:r:1 , 5	32	31
SRR8703633	2016-01-12	Human	Blood	M	2000-05-06	Unknown	NTD	Salmonella Infantis	I 6 , 7:r:1 , 5	603	297
SRR6191157	2016-01-12	Human	Faeces	M	1970-02-23	Unknown	NTD	Salmonella Infantis	I 6 , 7:r:1 , 5	32	31
SRR6191190	2016-01-13	Human	Faeces	F	2014-10-15	Unknown	NTD	Salmonella Infantis	I 6 , 7:r:1 , 5	32	31
SRR7523630	2016-01-14	Human	Faeces	M	2000-05-06	N	NTD	Salmonella Infantis	I 6 , 7:r:1 , 5	603	297
SRR6190996	2016-01-20	Human	Faeces	M	1944-11-05	Unknown	NTD	Salmonella Infantis	I 6 , 7:r:1 , 5	32	31
SRR6190483	2016-01-22	Human	Faeces	F	1974-10-26	Unknown	NTD	Salmonella Infantis	I 6 , 7:r:1 , 5	32	31
SRR6190506	2016-01-22	Human	Faeces	M	1964-07-15	Unknown	NTD	Salmonella Infantis	I 6 , 7:r:1 , 5	32	31
SRR6191135	2016-01-27	Human	Faeces	M	1939-06-28	Unknown	NTD	Salmonella Infantis	I 6 , 7:r:1 , 5	32	31
SRR6191129	2016-01-28	Human	Faeces	F	1963-09-21	N	NTD	Salmonella Infantis	I 6 , 7:r:1 , 5	32	31
SRR6191525	2016-02-03	Human	Faeces	M	1946-06-21	N	NTD	Salmonella Infantis	I 6 , 7:r:1 , 5	32	31
SRR6193026	2016-02-08	Human	Faeces	F	2012-01-23	Y	South American continent	Salmonella Infantis	I 6 , 7:r:1 , 5	32	31
SRR6191116	2016-02-19	Human	Faeces	F	1955-06-27	N	NTD	Salmonella Infantis	I 6 , 7:r:1 , 5	32	31
SRR7495582	2016-02-22	Human	Faeces	F	1956-02-03	Y	Saudi arabia	Salmonella Infantis	I 6 , 7:r:1 , 5	603	297
SRR6191722	2016-02-22	Human	Faeces	M	1942-03-17	N	NTD	Salmonella Infantis	I 6 , 7:r:1 , 5	32	31
SRR6190495	2016-03-01	Human	Faeces	M	1987-02-04	Y	Ecuador	Salmonella Infantis	I 6 , 7:r:1 , 5	32	31
SRR6193091	2016-03-18	Human	Faeces	M	1969-10-05	Y	NTD	Salmonella Infantis	I 6 , 7:r:1 , 5	32	31
SRR6190499	2016-03-23	Human	Faeces	F	2011-12-15	Unknown	NTD	Salmonella Infantis	I 6 , 7:r:1 , 5	32	31
SRR7468982	2016-03-29	Human	Faeces	F	1957-09-03	N	NTD	Salmonella Infantis	I 6 , 7:r:1 , 5	32	31
SRR6191406	2016-04-06	Human	Faeces	F	2015-07-10	Unknown	NTD	Salmonella Infantis	I 6 , 7:r:1 , 5	32	31
SRR6190967	2016-04-07	Human	Faeces	M	2013-09-19	Unknown	NTD	Salmonella Infantis	I 6 , 7:r:1 , 5	32	31
SRR6193028	2016-04-12	Human	Faeces	F	1988-09-21	Y	Cuba	Salmonella Infantis	I 6 , 7:r:1 , 5	32	31
SRR6191168	2016-04-14	Human	Urine	M	1991-07-20	Unknown	NTD	Salmonella Infantis	I 6 , 7:r:1 , 5	32	31
SRR6190529	2016-04-14	Human	Faeces	M	1962-10-12	Unknown	NTD	Salmonella Infantis	I 6 , 7:r:1 , 5	32	31
SRR6190978	2016-04-15	Human	Faeces	M	1951-07-14	Y	Turkey	Salmonella Infantis	I 6 , 7:r:1 , 5	32	31
SRR6192978	2016-04-18	Human	Faeces	M	1972-02-13	N	NTD	Salmonella Infantis	I 6 , 7:r:1 , 5	32	31
SRR6191014	2016-04-20	Human	Faeces	M	1957-05-14	Unknown	NTD	Salmonella Infantis	I 6 , 7:r:1 , 5	32	31
SRR6191370	2016-04-25	Human	Faeces	F	2015-06-24	Unknown	NTD	Salmonella Infantis	I 6 , 7:r:1 , 5	32	31
SRR8698044	2016-04-26	Human	Faeces	M	1969-07-14	Unknown	NTD	Salmonella Infantis	I 6 , 7:r:1 , 5	2283	31
SRR6191074	2016-04-29	Human	Faeces	M	2015-05-27	Unknown	NTD	Salmonella Infantis	I 6 , 7:r:1 , 5	32	31
SRR6191068	2016-05-03	Human	Faeces	F	1965-09-30	N	NTD	Salmonella Infantis	I 6 , 7:r:1 , 5	32	31
SRR6193073	2016-05-04	Human	Faeces	F	1993-12-04	N	NTD	Salmonella Infantis	I 6 , 7:r:1 , 5	32	31
SRR5193891	2016-05-06	Human	Faeces	M	1944-12-17	Unknown	NTD	Salmonella Infantis	I 6 , 7:r:1 , 5	32	31
SRR6191376	2016-05-17	Human	Faeces	M	1965-01-16	N	NTD	Salmonella Infantis	I 6 , 7:r:1 , 5	32	31
SRR6191165	2016-05-17	Human	Faeces	F	1991-09-10	Unknown	NTD	Salmonella Infantis	I 6 , 7:r:1 , 5	32	31
SRR6190441	2016-05-18	Human	Blood	M	1991-07-20	Unknown	NTD	Salmonella Infantis	I 6 , 7:r:1 , 5	32	31
SRR6191699	2016-05-18	Human	Urine	M	1991-07-20	Unknown	NTD	Salmonella Infantis	I 6 , 7:r:1 , 5	32	31
SRR6191664	2016-05-24	Human	Faeces	M	1946-08-30	N	NTD	Salmonella Infantis	I 6 , 7:r:1 , 5	32	31
SRR6191314	2016-05-25	Human	Faeces	M	1945-05-04	Y	Cuba	Salmonella Infantis	I 6 , 7:r:1 , 5	32	31
SRR6237092	2016-05-25	Human	Faeces	M	1967-03-26	N	NTD	Salmonella Infantis	I 6 , 7:r:1 , 5	32	31
SRR6191164	2016-05-26	Human	Faeces	M	1938-12-08	Unknown	NTD	Salmonella Infantis	I 6 , 7:r:1 , 5	32	31
SRR6233892	2016-05-27	Human	Faeces	F	1987-08-02	Y	Cuba	Salmonella Infantis	I 6 , 7:r:1 , 5	32	31
SRR6191629	2016-05-31	Human	Faeces	F	1976-09-03	Unknown	NTD	Salmonella Infantis	I 6 , 7:r:1 , 5	32	31
SRR6191177	2016-06-01	Human	Faeces	M	1976-05-28	Y	Spain	Salmonella Infantis	I 6 , 7:r:1 , 5	32	31
SRR6193079	2016-06-02	Human	Faeces	M	1987-01-03	Unknown	NTD	Salmonella Infantis	I 6 , 7:r:1 , 5	32	31
SRR6191097	2016-06-02	Human	Faeces	F	1962-07-04	Unknown	NTD	Salmonella Infantis	I 6 , 7:r:1 , 5	32	31
SRR6190960	2016-06-02	Human	Blood	M	1936-07-21	Unknown	NTD	Salmonella Infantis	I 6 , 7:r:1 , 5	32	31
SRR6191160	2016-06-02	Human	Tissue	F	1962-07-04	Unknown	NTD	Salmonella Infantis	I 6 , 7:r:1 , 5	32	31
SRR6190975	2016-06-06	Human	Faeces	M	1979-12-07	Unknown	NTD	Salmonella Infantis	I 6 , 7:r:1 , 5	32	31
SRR7187952	2016-06-07	Human	Faeces	M	2016-02-14	Unknown	NTD	Salmonella Infantis	I 6 , 7:r:1 , 5	32	31
SRR6191161	2016-06-09	Human	Faeces	F	1948-09-07	Y	Spain	Salmonella Infantis	I 6 , 7:r:1 , 5	32	31
SRR6191078	2016-06-13	Human	Faeces	F	2013-10-06	Unknown	NTD	Salmonella Infantis	I 6 , 7:r:1 , 5	32	31
SRR6191678	2016-06-15	Human	Blood	M	1936-07-21	Unknown	NTD	Salmonella Infantis	I 6 , 7:r:1 , 5	32	31
SRR7359010	2016-06-20	Human	Faeces	M	2015-12-26	Unknown	NTD	Salmonella Infantis	I 6 , 7:r:1 , 5	32	31
SRR6191091	2016-06-21	Human	Faeces	M	1998-09-13	N	NTD	Salmonella Infantis	I 6 , 7:r:1 , 5	32	31
SRR7458000	2016-06-21	Human	Faeces	F	1983-03-06	N	NTD	Salmonella Infantis	I 6 , 7:r:1 , 5	32	31
SRR6192992	2016-06-21	Human	Faeces	F	1996-05-19	Unknown	NTD	Salmonella Infantis	I 6 , 7:r:1 , 5	32	31
SRR7474904	2016-06-23	Human	Faeces	M	1944-12-17	Unknown	NTD	Salmonella Infantis	I 6 , 7:r:1 , 5	32	31
SRR7458038	2016-06-24	Human	Faeces	M	1946-06-21	N	NTD	Salmonella Infantis	I 6 , 7:r:1 , 5	32	31
SRR7495771	2016-06-27	Human	Faeces	M	1957-04-09	N	NTD	Salmonella Infantis	I 6 , 7:r:1 , 5	32	31
SRR6190508	2016-06-29	Human	Faeces	M	2016-03-08	Unknown	NTD	Salmonella Infantis	I 6 , 7:r:1 , 5	32	31
SRR6191175	2016-06-29	Human	Faeces	M	1947-10-10	Unknown	NTD	Salmonella Infantis	I 6 , 7:r:1 , 5	32	31
SRR6237071	2016-06-29	Human	Faeces	M	1944-05-03	Unknown	NTD	Salmonella Infantis	I 6 , 7:r:1 , 5	32	31
SRR6191596	2016-06-30	Human	Faeces	M	2010-12-29	Unknown	NTD	Salmonella Infantis	I 6 , 7:r:1 , 5	32	31
SRR6191386	2016-07-04	Human	Faeces	M	1941-08-07	Unknown	NTD	Salmonella Infantis	I 6 , 7:r:1 , 5	32	31
SRR6190977	2016-07-05	Human	Faeces	M	1934-01-15	Unknown	NTD	Salmonella Infantis	I 6 , 7:r:1 , 5	32	31
SRR6191369	2016-07-06	Human	Faeces	M	2015-08-03	Unknown	NTD	Salmonella Infantis	I 6 , 7:r:1 , 5	32	31
SRR6191076	2016-07-06	Human	Faeces	F	2016-02-14	Unknown	NTD	Salmonella Infantis	I 6 , 7:r:1 , 5	32	31
SRR7903082	2016-07-12	Human	Faeces	M	2015-07-17	Unknown	NTD	Salmonella Infantis	I 6 , 7:r:1 , 5	603	297
SRR6190537	2016-07-12	Human	Faeces	F	2015-04-08	Unknown	NTD	Salmonella Infantis	I 6 , 7:r:1 , 5	32	31
SRR6191555	2016-07-13	Human	Faeces	F	1989-08-09	Y	NTD	Salmonella Infantis	I 6 , 7:r:1 , 5	32	31
SRR6191659	2016-07-13	Human	Faeces	F	2016-01-02	N	NTD	Salmonella Infantis	I 6 , 7:r:1 , 5	32	31
SRR6191350	2016-07-14	Human	Faeces	M	2007-01-29	Unknown	NTD	Salmonella Infantis	I 6 , 7:r:1 , 5	32	31
SRR6193008	2016-07-14	Human	Faeces	F	2015-08-27	N	NTD	Salmonella Infantis	I 6 , 7:r:1 , 5	32	31
SRR6191388	2016-07-19	Human	Faeces	M	1951-03-18	Unknown	NTD	Salmonella Infantis	I 6 , 7:r:1 , 5	32	31
SRR6233992	2016-07-19	Human	Faeces	F	1964-07-24	Unknown	NTD	Salmonella Infantis	I 6 , 7:r:1 , 5	32	31
SRR6191524	2016-07-19	Human	Faeces	F	1964-07-24	Unknown	NTD	Salmonella Infantis	I 6 , 7:r:1 , 5	32	31
SRR6233911	2016-07-19	Human	Faeces	M	1966-02-09	Unknown	NTD	Salmonella Infantis	I 6 , 7:r:1 , 5	32	31
SRR6193096	2016-07-20	Human	Faeces	F	1992-03-23	N	NTD	Salmonella Infantis	I 6 , 7:r:1 , 5	32	31
SRR7451068	2016-07-21	Human	Faeces	F	1956-01-29	Y	Unknown Destination	Salmonella Infantis	I 6 , 7:r:1 , 5	5071	31
SRR6191580	2016-07-21	Human	Faeces	F	1961-11-18	Unknown	NTD	Salmonella Infantis	I 6 , 7:r:1 , 5	32	31
SRR6191166	2016-07-22	Human	Faeces	M	1969-02-22	Unknown	NTD	Salmonella Infantis	I 6 , 7:r:1 , 5	32	31
SRR7456960	2016-07-26	Human	Faeces	M	1977-02-27	Y	Cuba	Salmonella Infantis	I 6 , 7:r:1 , 5	32	31
SRR6191107	2016-07-26	Human	Faeces	F	1973-01-01	Y	Morocco	Salmonella Infantis	I 6 , 7:r:1 , 5	32	31
SRR6191515	2016-08-02	Human	Faeces	F	1959-01-29	N	NTD	Salmonella Infantis	I 6 , 7:r:1 , 5	32	31
SRR5193696	2016-08-03	Human	Faeces	F	1973-07-19	N	NTD	Salmonella Infantis	I 6 , 7:r:1 , 5	32	31
SRR6191169	2016-08-03	Human	Faeces	M	1951-04-24	Y	NTD	Salmonella Infantis	I 6 , 7:r:1 , 5	32	31
SRR6191364	2016-08-05	Human	Faeces	F	2016-04-21	Unknown	NTD	Salmonella Infantis	I 6 , 7:r:1 , 5	32	31
SRR6191576	2016-08-09	Human	Faeces	M	1956-12-22	N	NTD	Salmonella Infantis	I 6 , 7:r:1 , 5	32	31
SRR6193066	2016-08-09	Human	Faeces	F	1949-07-30	Y	NTD	Salmonella Infantis	I 6 , 7:r:1 , 5	32	31
SRR6191321	2016-08-10	Human	Faeces	F	1950-01-27	Unknown	NTD	Salmonella Infantis	I 6 , 7:r:1 , 5	32	31
SRR6190512	2016-08-10	Human	Faeces	F	1955-07-19	Unknown	NTD	Salmonella Infantis	I 6 , 7:r:1 , 5	32	31
SRR5193958	2016-08-11	Human	Faeces	M	1991-09-10	Y	Bolivia	Salmonella Infantis	I 6 , 7:r:1 , 5	32	31
SRR5215618	2016-08-12	Human	Faeces	M	1932-01-03	N	NTD	Salmonella Infantis	I 6 , 7:r:1 , 5	32	31
SRR6191043	2016-08-16	Human	Faeces	M	2015-12-05	Unknown	NTD	Salmonella Infantis	I 6 , 7:r:1 , 5	32	31
SRR6233910	2016-08-17	Human	Blood	F	1949-07-30	Unknown	NTD	Salmonella Infantis	I 6 , 7:r:1 , 5	32	31
SRR6191152	2016-08-17	Human	Faeces	M	1967-07-31	Unknown	NTD	Salmonella Infantis	I 6 , 7:r:1 , 5	32	31
SRR6191005	2016-08-17	Human	Faeces	F	2016-01-22	Y	Pakistan	Salmonella Infantis	I 6 , 7:r:1 , 5	32	31
SRR6191115	2016-08-19	Human	Faeces	F	1942-10-28	N	NTD	Salmonella Infantis	I 6 , 7:r:1 , 5	32	31
SRR6237065	2016-08-23	Human	Faeces	M	1968-12-21	Y	Portugal	Salmonella Infantis	I 6 , 7:r:1 , 5	32	31
SRR6233896	2016-08-23	Human	Faeces	F	1954-05-02	Unknown	NTD	Salmonella Infantis	I 6 , 7:r:1 , 5	32	31
SRR6190446	2016-08-23	Human	Faeces	M	1960-09-25	N	NTD	Salmonella Infantis	I 6 , 7:r:1 , 5	32	31
SRR6191336	2016-08-25	Human	Faeces	F	1977-03-31	Unknown	NTD	Salmonella Infantis	I 6 , 7:r:1 , 5	32	31
SRR7159906	2016-08-30	Human	Urine	M	2004-08-19	Unknown	NTD	Salmonella Infantis	I 6 , 7:r:1 , 5	32	31
SRR7890488	2016-08-30	Human	Faeces	F	1967-07-12	N	NTD	Salmonella Infantis	I 6 , 7:r:1 , 5	5222	31
SRR8661133	2016-08-30	Human	Faeces	M	1958-01-24	Unknown	NTD	Salmonella Infantis	I 6 , 7:r:1 , 5	32	31
SRR7298407	2016-08-31	Human	Faeces	M	1981-08-08	Unknown	NTD	Salmonella Infantis	I 6 , 7:r:1 , 5	32	31
SRR6191374	2016-09-05	Human	Faeces	F	1993-10-01	Y	United Arab Emirates	Salmonella Infantis	I 6 , 7:r:1 , 5	32	31
SRR8661147	2016-09-14	Human	Faeces	F	2008-11-26	Y	Pakistan	Salmonella Infantis	I 6 , 7:r:1 , 5	32	31
SRR6191365	2016-09-14	Human	Faeces	M	2004-04-19	Y	Unknown Destination	Salmonella Infantis	I 6 , 7:r:1 , 5	32	31
SRR6193085	2016-09-20	Human	Faeces	F	1974-10-26	Unknown	NTD	Salmonella Infantis	I 6 , 7:r:1 , 5	32	31
SRR6234013	2016-09-21	Human	Faeces	M	2014-06-21	N	NTD	Salmonella Infantis	I 6 , 7:r:1 , 5	32	31
SRR7469116	2016-09-22	Human	Faeces	M	1929-08-21	Unknown	NTD	Salmonella Infantis	I 6 , 7:r:1 , 5	32	31
SRR7343924	2016-09-22	Human	Faeces	F	2016-08-14	Unknown	NTD	Salmonella Infantis	I 6 , 7:r:1 , 5	32	31
SRR6191122	2016-09-27	Human	Faeces	F	2016-08-14	Unknown	NTD	Salmonella Infantis	I 6 , 7:r:1 , 5	32	31
SRR6191324	2016-09-29	Human	Faeces	M	1944-01-19	Unknown	NTD	Salmonella Infantis	I 6 , 7:r:1 , 5	32	31
SRR6191633	2016-10-03	Human	Faeces	F	2014-12-28	Y	Cuba	Salmonella Infantis	I 6 , 7:r:1 , 5	32	31
SRR6191354	2016-10-04	Human	Faeces	M	2016-01-08	Y	Tunisia	Salmonella Infantis	I 6 , 7:r:1 , 5	32	31
SRR6190516	2016-10-05	Human	Faeces	F	1988-06-25	Y	Mexico	Salmonella Infantis	I 6 , 7:r:1 , 5	32	31
SRR8661132	2016-10-06	Human	Faeces	F	1994-01-19	Y	Costa rica	Salmonella Infantis	I 6 , 7:r:1 , 5	32	31
SRR6191595	2016-10-06	Human	Faeces	F	2016-02-20	Y	Panama	Salmonella Infantis	I 6 , 7:r:1 , 5	32	31
SRR6192971	2016-10-07	Human	Faeces	F	1990-11-28	Unknown	NTD	Salmonella Infantis	I 6 , 7:r:1 , 5	32	31
SRR6191561	2016-10-10	Human	Faeces	M	1982-11-05	Y	Slovakia	Salmonella Infantis	I 6 , 7:r:1 , 5	32	31
310236	2016-10-11	Human	Faeces	F	1995-06-15	Unknown	NTD	Salmonella Infantis	I 6 , 7:r:1 , 5	32	31
SRR6193022	2016-10-13	Human	Faeces	M	1975-03-27	Y	Caribbean	Salmonella Infantis	I 6 , 7:r:1 , 5	32	31
SRR6190539	2016-10-19	Human	Faeces	F	1959-01-29	Unknown	NTD	Salmonella Infantis	I 6 , 7:r:1 , 5	32	31
SRR6233908	2016-10-19	Human	Faeces	M	1971-04-23	Unknown	NTD	Salmonella Infantis	I 6 , 7:r:1 , 5	32	31
SRR6190981	2016-10-21	Human	Faeces	M	1944-01-19	Unknown	NTD	Salmonella Infantis	I 6 , 7:r:1 , 5	32	31
SRR6191358	2016-10-24	Human	Faeces	M	1994-09-21	N	NTD	Salmonella Infantis	I 6 , 7:r:1 , 5	32	31
SRR6191559	2016-10-24	Human	Blood	M	1971-04-23	Unknown	NTD	Salmonella Infantis	I 6 , 7:r:1 , 5	32	31
SRR6191627	2016-10-24	Human	Faeces	F	1997-06-30	Unknown	NTD	Salmonella Infantis	I 6 , 7:r:1 , 5	32	31
SRR6191698	2016-10-24	Human	Faeces	F	1948-11-16	Unknown	NTD	Salmonella Infantis	I 6 , 7:r:1 , 5	32	31
SRR6191348	2016-10-24	Human	Faeces	F	1948-11-16	N	NTD	Salmonella Infantis	I 6 , 7:r:1 , 5	32	31
SRR6191671	2016-10-25	Human	Blood	M	1971-04-23	N	NTD	Salmonella Infantis	I 6 , 7:r:1 , 5	32	31
SRR6191193	2016-10-25	Human	Faeces	F	1966-10-04	Y	European continent	Salmonella Infantis	I 6 , 7:r:1 , 5	32	31
SRR6234005	2016-10-26	Human	Faeces	M	1980-06-30	Y	India	Salmonella Infantis	I 6 , 7:r:1 , 5	32	31
SRR6191089	2016-10-26	Human	Faeces	M	1932-10-07	Unknown	NTD	Salmonella Infantis	I 6 , 7:r:1 , 5	32	31
SRR6191123	2016-10-28	Human	Faeces	F	1964-07-07	Unknown	NTD	Salmonella Infantis	I 6 , 7:r:1 , 5	32	31
SRR6191674	2016-11-01	Human	Faeces	M	1965-02-10	N	NTD	Salmonella Infantis	I 6 , 7:r:1 , 5	32	31
SRR6191590	2016-11-01	Human	Faeces	M	1981-10-06	Unknown	NTD	Salmonella Infantis	I 6 , 7:r:1 , 5	32	31
SRR6237091	2016-11-01	Human	Faeces	F	1951-08-24	Y	European continent	Salmonella Infantis	I 6 , 7:r:1 , 5	32	31
SRR6191675	2016-11-02	Human	Faeces	F	1968-04-12	Unknown	NTD	Salmonella Infantis	I 6 , 7:r:1 , 5	32	31
SRR8655497	2016-11-03	Human	Faeces	F	1956-06-18	Y	European continent	Salmonella Infantis	I 6 , 7:r:1 , 5	32	31
SRR6193089	2016-11-03	Human	Faeces	F	1949-12-28	Unknown	NTD	Salmonella Infantis	I 6 , 7:r:1 , 5	32	31
SRR8650454	2016-11-07	Human	Faeces	F	2016-04-20	Unknown	NTD	Salmonella Infantis	I 6 , 7:r:1 , 5	32	31
SRR8655503	2016-11-08	Human	Unknown	M	1974-10-04	Unknown	NTD	Salmonella Infantis	I 6 , 7:r:1 , 5	32	31
SRR6192993	2016-11-08	Human	Unknown	F	1959-03-24	Y	Morocco	Salmonella Infantis	I 6 , 7:r:1 , 5	32	31
SRR6191124	2016-11-08	Human	Faeces	F	1945-02-03	N	NTD	Salmonella Infantis	I 6 , 7:r:1 , 5	32	31
SRR7298406	2016-11-08	Human	Faeces	M	1979-09-25	Y	Spain	Salmonella Infantis	I 6 , 7:r:1 , 5	32	31
SRR6191318	2016-11-09	Human	Faeces	M	1973-11-12	Y	Pakistan	Salmonella Infantis	I 6 , 7:r:1 , 5	32	31
SRR6191368	2016-11-09	Human	Faeces	M	2016-03-10	Y	Tunisia	Salmonella Infantis	I 6 , 7:r:1 , 5	32	31
SRR6193054	2016-11-09	Human	Faeces	M	2015-11-21	Unknown	NTD	Salmonella Infantis	I 6 , 7:r:1 , 5	32	31
SRR6191067	2016-11-10	Human	Faeces	F	1967-10-13	Unknown	NTD	Salmonella Infantis	I 6 , 7:r:1 , 5	32	31
SRR6191577	2016-11-10	Human	Faeces	M	2002-03-22	Y	Cuba	Salmonella Infantis	I 6 , 7:r:1 , 5	32	31
SRR6190993	2016-11-11	Human	Faeces	M	1953-10-17	Y	Malta	Salmonella Infantis	I 6 , 7:r:1 , 5	32	31
SRR6191385	2016-11-14	Human	Urine	F	1967-02-03	Unknown	NTD	Salmonella Infantis	I 6 , 7:r:1 , 5	32	31
SRR6193035	2016-11-14	Human	Faeces	F	1967-04-01	Unknown	NTD	Salmonella Infantis	I 6 , 7:r:1 , 5	32	31
SRR6191185	2016-11-15	Human	Faeces	F	1968-04-26	Y	Spain	Salmonella Infantis	I 6 , 7:r:1 , 5	32	31
SRR6191723	2016-11-15	Human	Faeces	M	1944-01-19	N	NTD	Salmonella Infantis	I 6 , 7:r:1 , 5	32	31
SRR6191531	2016-11-15	Human	Faeces	F	2004-12-25	Unknown	NTD	Salmonella Infantis	I 6 , 7:r:1 , 5	32	31
SRR6191672	2016-11-16	Human	Faeces	M	1956-11-02	N	NTD	Salmonella Infantis	I 6 , 7:r:1 , 5	32	31
SRR6192989	2016-11-16	Human	Faeces	M	1968-01-12	Y	Cuba	Salmonella Infantis	I 6 , 7:r:1 , 5	32	31
SRR6192999	2016-11-17	Human	Faeces	M	2016-09-01	N	NTD	Salmonella Infantis	I 6 , 7:r:1 , 5	32	31
SRR6193052	2016-11-23	Human	Faeces	M	1971-04-23	Unknown	NTD	Salmonella Infantis	I 6 , 7:r:1 , 5	32	31
SRR6190538	2016-11-24	Human	Faeces	F	1968-08-30	Unknown	NTD	Salmonella Infantis	I 6 , 7:r:1 , 5	32	31
SRR6192972	2016-11-24	Human	Faeces	F	1989-08-07	Unknown	NTD	Salmonella Infantis	I 6 , 7:r:1 , 5	32	31
SRR6190969	2016-11-28	Human	Faeces	M	1947-06-08	Unknown	NTD	Salmonella Infantis	I 6 , 7:r:1 , 5	32	31
SRR6191138	2016-11-29	Human	Blood	F	1985-01-04	Y	Cuba	Salmonella Infantis	I 6 , 7:r:1 , 5	32	31
SRR6191382	2016-12-05	Human	Faeces	F	1973-12-20	Unknown	NTD	Salmonella Infantis	I 6 , 7:r:1 , 5	32	31
SRR6193006	2016-12-06	Human	Faeces	F	1989-05-15	Y	India	Salmonella Infantis	I 6 , 7:r:1 , 5	32	31
SRR6191387	2016-12-06	Human	Faeces	F	2015-12-02	Unknown	NTD	Salmonella Infantis	I 6 , 7:r:1 , 5	32	31
SRR6191310	2016-12-07	Human	Pus	F	1989-06-10	Unknown	NTD	Salmonella Infantis	I 6 , 7:r:1 , 5	32	31
SRR6190964	2016-12-07	Human	Urine	F	1947-10-12	Y	NTD	Salmonella Infantis	I 6 , 7:r:1 , 5	32	31
SRR5216321	2016-12-08	Human	Faeces	M	1993-07-08	Y	Cuba	Salmonella Infantis	I 6 , 7:r:1 , 5	32	31
SRR6191018	2016-12-12	Human	Faeces	M	2016-02-03	Unknown	NTD	Salmonella Infantis	I 6 , 7:r:1 , 5	32	31
SRR6191073	2016-12-14	Human	Faeces	M	1941-09-10	Y	European continent	Salmonella Infantis	I 6 , 7:r:1 , 5	32	31
SRR6191379	2016-12-20	Human	Faeces	M	1957-11-11	Y	Hungary	Salmonella Infantis	I 6 , 7:r:1 , 5	32	31
SRR6190509	2016-12-23	Human	Urine	M	1967-11-30	N	NTD	Salmonella Infantis	I 6 , 7:r:1 , 5	32	31
SRR5585077	2016-12-30	Human	Faeces	M	1963-07-27	Unknown	NTD	Salmonella Infantis	I 6 , 7:r:1 , 5	32	31
SRR6193060	2016-12-30	Human	Unknown	M	1971-04-23	Unknown	NTD	Salmonella Infantis	I 6 , 7:r:1 , 5	32	31
SRR6237076	2017-01-10	Human	Faeces	M	1964-08-19	Y	Spain	Salmonella Infantis	I 6 , 7:r:1 , 5	32	31
SRR6191134	2017-01-11	Human	Unknown	M	1957-04-13	Unknown	NTD	Salmonella Infantis	I 6 , 7:r:1 , 5	32	31
SRR5632732	2017-01-12	Human	Faeces	M	1971-04-23	Unknown	NTD	Salmonella Infantis	I 6 , 7:r:1 , 5	32	31
SRR7297920	2017-01-12	Human	Blood	F	2009-11-19	Unknown	NTD	Salmonella Infantis	I 6 , 7:r:1 , 5	603	297
SRR6233989	2017-01-13	Human	Faeces	F	1981-03-21	Y	Saint vincent and the grenadines	Salmonella Infantis	I 6 , 7:r:1 , 5	603	297
SRR5583890	2017-01-13	Human	Faeces	F	2009-11-19	Unknown	NTD	Salmonella Infantis	I 6 , 7:r:1 , 5	32	31
SRR6190528	2017-01-23	Human	Faeces	F	1994-11-03	Y	Pakistan	Salmonella Infantis	I 6 , 7:r:1 , 5	32	31
SRR5633339	2017-01-24	Human	Blood	F	1934-05-25	Unknown	NTD	Salmonella Infantis	I 6 , 7:r:1 , 5	32	31
SRR5584936	2017-01-24	Human	Faeces	F	1934-05-25	Unknown	NTD	Salmonella Infantis	I 6 , 7:r:1 , 5	32	31
SRR6192985	2017-01-24	Human	Faeces	F	1984-12-04	N	NTD	Salmonella Infantis	I 6 , 7:r:1 , 5	32	31
SRR6234006	2017-01-25	Human	Faeces	M	1941-01-31	Unknown	NTD	Salmonella Infantis	I 6 , 7:r:1 , 5	32	31
SRR6191409	2017-01-26	Human	Unknown	M	2016-01-06	Y	Cuba	Salmonella Infantis	I 6 , 7:r:1 , 5	32	31
SRR5585298	2017-01-31	Human	Faeces	M	1971-04-23	Unknown	NTD	Salmonella Infantis	I 6 , 7:r:1 , 5	32	31
SRR5583203	2017-01-31	Human	Faeces	F	2016-05-03	Unknown	NTD	Salmonella Infantis	I 6 , 7:r:1 , 5	32	31
SRR6191271	2017-02-01	Human	Faeces	M	1970-03-27	N	NTD	Salmonella Infantis	I 6 , 7:r:1 , 5	32	31
SRR8647592	2017-02-01	Human	Faeces	F	1957-01-14	Y	Saudi arabia	Salmonella Infantis	I 6 , 7:r:1 , 5	603	297
SRR6191378	2017-02-03	Human	Urine	M	1946-08-30	N	NTD	Salmonella Infantis	I 6 , 7:r:1 , 5	32	31
SRR5632273	2017-02-08	Human	Faeces	M	2015-05-11	Y	Spain	Salmonella Infantis	I 6 , 7:r:1 , 5	32	31
SRR5631642	2017-02-16	Human	Faeces	F	2016-07-30	N	NTD	Salmonella Infantis	I 6 , 7:r:1 , 5	32	31
SRR5585074	2017-02-24	Human	Faeces	F	1935-07-22	N	NTD	Salmonella Infantis	I 6 , 7:r:1 , 5	32	31
SRR6193078	2017-02-27	Human	Unknown	F	1946-07-13	Y	India	Salmonella Infantis	I 6 , 7:r:1 , 5	32	31
348709	2017-02-27	Human	Urine	M	1943-05-27	Unknown	NTD	Salmonella Infantis	I 6 , 7:r:1 , 5	32	31
SRR6233904	2017-02-28	Human	Faeces	M	2016-04-08	Unknown	NTD	Salmonella Infantis	I 6 , 7:r:1 , 5	32	31
SRR5632287	2017-02-28	Human	Unknown	M	2015-10-23	Y	Cuba	Salmonella Infantis	I 6 , 7:r:1 , 5	32	31
SRR6191632	2017-02-28	Human	Unknown	F	1951-01-30	Y	India	Salmonella Infantis	I 6 , 7:r:1 , 5	32	31
SRR5583251	2017-03-07	Human	Faeces	F	2016-07-30	Unknown	NTD	Salmonella Infantis	I 6 , 7:r:1 , 5	32	31
SRR5632248	2017-03-07	Human	Faeces	F	1956-06-14	N	NTD	Salmonella Infantis	I 6 , 7:r:1 , 5	32	31
SRR5584045	2017-03-10	Human	Faeces	M	1929-10-12	Unknown	NTD	Salmonella Infantis	I 6 , 7:r:1 , 5	32	31
SRR6191128	2017-03-13	Human	Faeces	M	1982-07-19	Unknown	NTD	Salmonella Infantis	I 6 , 7:r:1 , 5	32	31
SRR5583118	2017-03-16	Human	Faeces	F	1966-09-03	N	NTD	Salmonella Infantis	I 6 , 7:r:1 , 5	32	31
SRR5631946	2017-03-16	Human	Faeces	M	2003-02-10	N	NTD	Salmonella Infantis	I 6 , 7:r:1 , 5	32	31
SRR6191668	2017-03-23	Human	Faeces	M	2013-07-25	Y	South American continent	Salmonella Infantis	I 6 , 7:r:1 , 5	32	31
SRR5631725	2017-03-24	Human	Faeces	M	2016-11-14	N	NTD	Salmonella Infantis	I 6 , 7:r:1 , 5	32	31
SRR6190488	2017-03-24	Human	Faeces	F	1943-01-25	Unknown	NTD	Salmonella Infantis	I 6 , 7:r:1 , 5	32	31
SRR5632836	2017-03-29	Human	Blood	M	1944-10-06	Unknown	NTD	Salmonella Infantis	I 6 , 7:r:1 , 5	32	31
SRR5633225	2017-04-03	Human	Faeces	M	1972-01-09	N	NTD	Salmonella Infantis	I 6 , 7:r:1 , 5	32	31
SRR5585303	2017-04-05	Human	Faeces	M	1963-11-29	Y	NTD	Salmonella Infantis	I 6 , 7:r:1 , 5	32	31
SRR6193007	2017-04-05	Human	Faeces	F	1962-07-17	Y	Cuba	Salmonella Infantis	I 6 , 7:r:1 , 5	32	31
SRR6192966	2017-04-12	Human	Faeces	M	1963-03-13	Y	India	Salmonella Infantis	I 6 , 7:r:1 , 5	32	31
SRR5632064	2017-04-13	Human	Faeces	M	00:00:00	N	NTD	Salmonella Infantis	I 6 , 7:r:1 , 5	32	31
SRR5632818	2017-04-18	Human	Faeces	F	1948-10-21	Y	Brazil	Salmonella Infantis	I 6 , 7:r:1 , 5	32	31
SRR5633340	2017-04-19	Human	Unknown	F	2017-01-07	Unknown	NTD	Salmonella Infantis	I 6 , 7:r:1 , 5	32	31
SRR5584967	2017-04-25	Human	Blood	M	1963-07-18	N	NTD	Salmonella Infantis	I 6 , 7:r:1 , 5	32	31
SRR6191090	2017-04-25	Human	Faeces	M	1943-05-27	Unknown	NTD	Salmonella Infantis	I 6 , 7:r:1 , 5	32	31
SRR6190492	2017-05-02	Human	Faeces	M	2014-07-21	N	NTD	Salmonella Infantis	I 6 , 7:r:1 , 5	32	31
SRR5584760	2017-05-03	Human	Faeces	M	1965-02-01	Unknown	NTD	Salmonella Infantis	I 6 , 7:r:1 , 5	32	31
SRR6193088	2017-05-03	Human	Faeces	M	1989-04-20	Unknown	NTD	Salmonella Infantis	I 6 , 7:r:1 , 5	32	31
SRR6191058	2017-05-04	Human	Faeces	F	2004-03-12	Y	Cuba	Salmonella Infantis	I 6 , 7:r:1 , 5	32	31
SRR5583958	2017-05-05	Human	Faeces	F	1990-07-19	Unknown	NTD	Salmonella Infantis	I 6 , 7:r:1 , 5	32	31
SRR5633382	2017-05-08	Human	Faeces	M	1965-05-06	N	NTD	Salmonella Infantis	I 6 , 7:r:1 , 5	32	31
SRR6191606	2017-05-10	Human	Faeces	F	1923-02-17	N	NTD	Salmonella Infantis	I 6 , 7:r:1 , 5	32	31
SRR7892216	2017-05-10	Human	Blood	M	1994-04-16	Y	Cameroon	Salmonella Infantis	I 6 , 7:r:1 , 5	603	297
SRR5633390	2017-05-11	Human	Unknown	M	2016-04-27	N	NTD	Salmonella Infantis	I 6 , 7:r:1 , 5	32	31
SRR5633351	2017-05-11	Human	Faeces	M	2008-05-17	Unknown	NTD	Salmonella Infantis	I 6 , 7:r:1 , 5	32	31
SRR6191399	2017-05-12	Human	Faeces	M	2016-05-18	Y	Pakistan	Salmonella Infantis	I 6 , 7:r:1 , 5	32	31
SRR7417219	2017-05-23	Human	Faeces	M	2016-02-08	Y	India	Salmonella Infantis	I 6 , 7:r:1 , 5	32	31
SRR6191155	2017-05-26	Human	Faeces	M	1958-02-14	Y	Cuba	Salmonella Infantis	I 6 , 7:r:1 , 5	32	31
SRR6191196	2017-05-31	Human	Unknown	M	1945-02-14	Y	India	Salmonella Infantis	I 6 , 7:r:1 , 5	32	31
SRR6191592	2017-05-31	Human	Faeces	M	2008-09-08	Unknown	NTD	Salmonella Infantis	I 6 , 7:r:1 , 5	32	31
SRR6191326	2017-06-02	Human	Faeces	F	1975-11-08	N	NTD	Salmonella Infantis	I 6 , 7:r:1 , 5	32	31
SRR6191383	2017-06-05	Human	Faeces	F	1998-04-12	N	NTD	Salmonella Infantis	I 6 , 7:r:1 , 5	32	31
SRR6191329	2017-06-05	Human	Faeces	F	1944-05-22	Unknown	NTD	Salmonella Infantis	I 6 , 7:r:1 , 5	32	31
SRR7191861	2017-06-06	Human	Faeces	M	2011-08-28	Unknown	NTD	Salmonella Infantis	I 6 , 7:r:1 , 5	32	31
SRR6191558	2017-06-08	Human	Faeces	M	1987-03-27	N	NTD	Salmonella Infantis	I 6 , 7:r:1 , 5	32	31
SRR6193055	2017-06-09	Human	Unknown	F	1962-03-26	Unknown	NTD	Salmonella Infantis	I 6 , 7:r:1 , 5	32	31
SRR6191413	2017-06-20	Human	Faeces	F	1996-09-25	Unknown	NTD	Salmonella Infantis	I 6 , 7:r:1 , 5	32	31
SRR6191345	2017-06-20	Human	Faeces	M	1963-04-04	Unknown	NTD	Salmonella Infantis	I 6 , 7:r:1 , 5	32	31
SRR6193038	2017-06-27	Human	Faeces	F	1938-04-14	Y	Spain	Salmonella Infantis	I 6 , 7:r:1 , 5	32	31
SRR6192962	2017-06-27	Human	Faeces	F	2017-04-25	Unknown	NTD	Salmonella Infantis	I 6 , 7:r:1 , 5	32	31
SRR6190452	2017-06-27	Human	Faeces	M	1965-03-04	Unknown	NTD	Salmonella Infantis	I 6 , 7:r:1 , 5	32	31
SRR6193077	2017-06-27	Human	Faeces	M	1955-01-20	N	NTD	Salmonella Infantis	I 6 , 7:r:1 , 5	32	31
SRR6233871	2017-06-28	Human	Unknown	M	1984-07-31	Y	Peru	Salmonella Infantis	I 6 , 7:r:1 , 5	32	31
SRR6193075	2017-06-29	Human	Faeces	F	1958-01-09	Y	Malta	Salmonella Infantis	I 6 , 7:r:1 , 5	32	31
SRR6192986	2017-06-29	Human	Faeces	F	1932-01-02	N	NTD	Salmonella Infantis	I 6 , 7:r:1 , 5	32	31
SRR6191137	2017-06-30	Human	Faeces	F	2017-02-01	Unknown	NTD	Salmonella Infantis	I 6 , 7:r:1 , 5	32	31
SRR6191103	2017-07-07	Human	Faeces	M	1991-04-30	Unknown	NTD	Salmonella Infantis	I 6 , 7:r:1 , 5	32	31
SRR6191019	2017-07-07	Human	Faeces	F	1996-09-25	Unknown	NTD	Salmonella Infantis	I 6 , 7:r:1 , 5	32	31
SRR6191584	2017-07-10	Human	Faeces	M	2004-12-31	Unknown	NTD	Salmonella Infantis	I 6 , 7:r:1 , 5	32	31
SRR6234015	2017-07-10	Human	Faeces	M	1960-02-22	Unknown	NTD	Salmonella Infantis	I 6 , 7:r:1 , 5	32	31
SRR6191367	2017-07-14	Human	Faeces	M	1988-01-31	Y	South American continent	Salmonella Infantis	I 6 , 7:r:1 , 5	32	31
SRR6233886	2017-07-17	Human	Faeces	M	1996-02-25	Unknown	NTD	Salmonella Infantis	I 6 , 7:r:1 , 5	32	31
SRR6190536	2017-07-17	Human	Faeces	M	1992-06-18	Unknown	NTD	Salmonella Infantis	I 6 , 7:r:1 , 5	32	31
SRR6191173	2017-07-18	Human	Faeces	M	1962-03-24	Y	NTD	Salmonella Infantis	I 6 , 7:r:1 , 5	32	31
SRR6190449	2017-07-19	Human	Faeces	M	1972-12-21	Y	Cuba	Salmonella Infantis	I 6 , 7:r:1 , 5	32	31
SRR6237062	2017-07-21	Human	Urine	F	1932-01-02	Unknown	NTD	Salmonella Infantis	I 6 , 7:r:1 , 5	32	31
SRR6237066	2017-07-24	Human	Faeces	M	1969-03-15	Unknown	NTD	Salmonella Infantis	I 6 , 7:r:1 , 5	32	31
SRR6193068	2017-07-25	Human	Faeces	F	1960-04-05	Y	Morocco	Salmonella Infantis	I 6 , 7:r:1 , 5	32	31
SRR6193070	2017-08-01	Human	Faeces	F	1990-08-22	Unknown	NTD	Salmonella Infantis	I 6 , 7:r:1 , 5	32	31
SRR6191102	2017-08-01	Human	Faeces	M	1954-11-19	Unknown	NTD	Salmonella Infantis	I 6 , 7:r:1 , 5	32	31
SRR6190991	2017-08-08	Human	Faeces	M	1993-12-26	Y	China	Salmonella Infantis	I 6 , 7:r:1 , 5	32	31
SRR7456720	2017-08-09	Human	Faeces	F	1983-07-07	Y	Thailand	Salmonella Infantis	I 6 , 7:r:1 , 5	603	297
SRR6191583	2017-08-14	Human	Faeces	M	1940-07-20	Y	European continent	Salmonella Infantis	I 6 , 7:r:1 , 5	32	31
SRR6237094	2017-08-15	Human	Faeces	M	1964-03-13	Unknown	NTD	Salmonella Infantis	I 6 , 7:r:1 , 5	32	31
SRR6233903	2017-08-15	Human	Unknown	F	2017-08-10	Unknown	NTD	Salmonella Infantis	I 6 , 7:r:1 , 5	32	31
SRR6191715	2017-08-15	Human	Faeces	M	2001-10-09	Y	Middle East (region)	Salmonella Infantis	I 6 , 7:r:1 , 5	32	31
SRR6191083	2017-08-16	Human	Faeces	M	1977-04-29	Unknown	NTD	Salmonella Infantis	I 6 , 7:r:1 , 5	32	31
SRR6190995	2017-08-16	Human	Faeces	M	1995-02-02	Y	Morocco	Salmonella Infantis	I 6 , 7:r:1 , 5	32	31
SRR6190502	2017-08-21	Human	Faeces	F	1976-12-14	N	NTD	Salmonella Infantis	I 6 , 7:r:1 , 5	32	31
SRR6233873	2017-08-21	Human	Faeces	F	2015-02-12	Y	Pakistan	Salmonella Infantis	I 6 , 7:r:1 , 5	32	31
SRR6191412	2017-08-22	Human	Faeces	M	1988-03-19	N	NTD	Salmonella Infantis	I 6 , 7:r:1 , 5	32	31
SRR6191010	2017-08-22	Human	Faeces	F	1979-01-15	N	NTD	Salmonella Infantis	I 6 , 7:r:1 , 5	32	31
SRR6191663	2017-08-23	Human	Faeces	M	2016-12-23	Y	Pakistan	Salmonella Infantis	I 6 , 7:r:1 , 5	32	31
SRR6193042	2017-08-23	Human	Faeces	F	1953-12-04	Unknown	NTD	Salmonella Infantis	I 6 , 7:r:1 , 5	32	31
SRR6191082	2017-08-23	Human	Faeces	M	2005-08-22	Unknown	NTD	Salmonella Infantis	I 6 , 7:r:1 , 5	32	31
SRR6191568	2017-08-29	Human	Faeces	M	1972-01-04	Y	Malta	Salmonella Infantis	I 6 , 7:r:1 , 5	32	31
SRR6191519	2017-08-29	Human	Faeces	M	1958-02-21	Unknown	NTD	Salmonella Infantis	I 6 , 7:r:1 , 5	32	31
SRR6190988	2017-08-30	Human	Faeces	M	1962-07-17	Unknown	NTD	Salmonella Infantis	I 6 , 7:r:1 , 5	32	31
SRR6191059	2017-08-30	Human	Faeces	M	1981-10-13	Y	Cuba	Salmonella Infantis	I 6 , 7:r:1 , 5	32	31
SRR6190959	2017-08-30	Human	Faeces	M	1962-04-17	Y	Cuba	Salmonella Infantis	I 6 , 7:r:1 , 5	32	31
SRR6191148	2017-08-31	Human	Faeces	M	1974-07-09	Y	Cuba	Salmonella Infantis	I 6 , 7:r:1 , 5	32	31
SRR6190510	2017-08-31	Human	Faeces	F	1965-01-14	Y	Egypt	Salmonella Infantis	I 6 , 7:r:1 , 5	32	31
SRR6191146	2017-08-31	Human	Faeces	F	1967-05-01	Y	Cuba	Salmonella Infantis	I 6 , 7:r:1 , 5	32	31
SRR6191710	2017-08-31	Human	Faeces	F	1998-11-08	Unknown	NTD	Salmonella Infantis	I 6 , 7:r:1 , 5	32	31
SRR6191162	2017-09-04	Human	Unknown	M	1974-05-29	Unknown	NTD	Salmonella Infantis	I 6 , 7:r:1 , 5	32	31
SRR6237077	2017-09-04	Human	Unknown	M	1997-07-14	N	NTD	Salmonella Infantis	I 6 , 7:r:1 , 5	32	31
SRR6191145	2017-09-05	Human	Faeces	F	1973-09-19	Y	Spain	Salmonella Infantis	I 6 , 7:r:1 , 5	32	31
SRR6191599	2017-09-05	Human	Faeces	F	1965-01-14	Y	Egypt	Salmonella Infantis	I 6 , 7:r:1 , 5	32	31
SRR6192968	2017-09-05	Human	Unknown	M	1977-02-23	Unknown	NTD	Salmonella Infantis	I 6 , 7:r:1 , 5	32	31
SRR6191564	2017-09-05	Human	Unknown	M	1944-10-31	N	NTD	Salmonella Infantis	I 6 , 7:r:1 , 5	32	31
SRR6192990	2017-09-06	Human	Faeces	F	1966-03-30	Unknown	NTD	Salmonella Infantis	I 6 , 7:r:1 , 5	32	31
SRR6191701	2017-09-06	Human	Faeces	M	1992-05-11	Unknown	NTD	Salmonella Infantis	I 6 , 7:r:1 , 5	32	31
SRR6237088	2017-09-11	Human	Faeces	M	2017-01-14	Unknown	NTD	Salmonella Infantis	I 6 , 7:r:1 , 5	32	31
SRR6191705	2017-09-11	Human	Faeces	F	1975-06-06	Y	Turkey	Salmonella Infantis	I 6 , 7:r:1 , 5	32	31
SRR6233883	2017-09-11	Human	Faeces	F	1967-06-30	Y	Spain	Salmonella Infantis	I 6 , 7:r:1 , 5	32	31
SRR6191353	2017-09-12	Human	Unknown	F	2016-02-22	Unknown	NTD	Salmonella Infantis	I 6 , 7:r:1 , 5	32	31
SRR6193090	2017-09-12	Human	Faeces	F	1970-02-06	Y	NTD	Salmonella Infantis	I 6 , 7:r:1 , 5	32	31
SRR7343878	2017-09-12	Human	Faeces	M	1960-05-10	Unknown	NTD	Salmonella Infantis	I 6 , 7:r:1 , 5	603	297
SRR6193093	2017-09-12	Human	Unknown	F	1963-08-29	N	NTD	Salmonella Infantis	I 6 , 7:r:1 , 5	32	31
SRR7358945	2017-09-13	Human	Blood	M	1960-05-10	Unknown	NTD	Salmonella Infantis	I 6 , 7:r:1 , 5	603	297
SRR6191512	2017-09-15	Human	Unknown	F	1999-08-27	N	NTD	Salmonella Infantis	I 6 , 7:r:1 , 5	32	31
SRR7090687	2017-09-15	Human	Faeces	F	1957-01-22	Unknown	NTD	Salmonella Infantis	I 6 , 7:r:1 , 5	4723	31
SRR6233882	2017-09-18	Human	Faeces	F	1983-02-10	Unknown	NTD	Salmonella Infantis	I 6 , 7:r:1 , 5	32	31
SRR6191569	2017-09-18	Human	Faeces	M	1972-01-01	Y	Iraq	Salmonella Infantis	I 6 , 7:r:1 , 5	32	31
SRR6233988	2017-09-20	Human	Faeces	M	2012-02-06	Y	Turkey	Salmonella Infantis	I 6 , 7:r:1 , 5	32	31
SRR6191189	2017-09-20	Human	Faeces	M	1995-01-15	Unknown	NTD	Salmonella Infantis	I 6 , 7:r:1 , 5	32	31
SRR6191154	2017-09-20	Human	Faeces	M	1964-07-27	Y	Dominica	Salmonella Infantis	I 6 , 7:r:1 , 5	32	31
SRR6191182	2017-09-21	Human	Faeces	F	1946-10-13	Y	Cuba	Salmonella Infantis	I 6 , 7:r:1 , 5	32	31
SRR6191315	2017-09-27	Human	Faeces	F	2015-08-30	N	NTD	Salmonella Infantis	I 6 , 7:r:1 , 5	32	31
SRR6190535	2017-09-27	Human	Faeces	F	1961-04-09	Y	Spain	Salmonella Infantis	I 6 , 7:r:1 , 5	32	31
SRR6191111	2017-09-28	Human	Faeces	M	1948-06-30	Unknown	NTD	Salmonella Infantis	I 6 , 7:r:1 , 5	32	31
SRR6191104	2017-09-28	Human	Unknown	M	1994-05-31	Unknown	NTD	Salmonella Infantis	I 6 , 7:r:1 , 5	32	31
SRR6233941	2017-10-02	Human	Faeces	M	1972-05-24	N	NTD	Salmonella Infantis	I 6 , 7:r:1 , 5	32	31
SRR7902629	2017-10-02	Human	Faeces	F	1967-04-02	Unknown	NTD	Salmonella Infantis	I 6 , 7:r:1 , 5	32	31
SRR6192998	2017-10-03	Human	Faeces	M	2012-02-06	Y	Turkey	Salmonella Infantis	I 6 , 7:r:1 , 5	32	31
SRR6190974	2017-10-03	Human	Faeces	F	1992-02-19	Y	Peru	Salmonella Infantis	I 6 , 7:r:1 , 5	32	31
SRR6191571	2017-10-04	Human	Faeces	F	1940-01-04	Unknown	NTD	Salmonella Infantis	I 6 , 7:r:1 , 5	32	31
436904	2017-10-09	Human	Unknown	M	1962-01-27	Y	NTD	Salmonella Infantis	I 6 , 7:r:1 , 5	32	31
SRR6190515	2017-10-10	Human	Unknown	F	1998-06-24	Unknown	NTD	Salmonella Infantis	I 6 , 7:r:1 , 5	32	31
SRR6191004	2017-10-10	Human	Faeces	F	1950-03-13	N	NTD	Salmonella Infantis	I 6 , 7:r:1 , 5	32	31
SRR8543028	2017-10-11	Human	Faeces	M	1983-10-28	N	NTD	Salmonella Infantis	I 6 , 7:r:1 , 5	32	31
SRR8543155	2017-10-11	Human	Faeces	F	1984-11-27	Unknown	NTD	Salmonella Infantis	I 6 , 7:r:1 , 5	32	31
432776	2017-10-11	Human	Faeces	F	2016-09-06	Unknown	NTD	Salmonella Infantis	I 6 , 7:r:1 , 5	32	31
SRR7244428	2017-10-12	Human	Faeces	M	1987-12-29	N	NTD	Salmonella Infantis	I 6 , 7:r:1 , 5	32	31
434345	2017-10-16	Human	Faeces	F	1963-02-08	Unknown	NTD	Salmonella Infantis	I 6 , 7:r:1 , 5	32	31
SRR8526087	2017-10-16	Human	Faeces	F	1992-02-24	Unknown	NTD	Salmonella Infantis	I 6 , 7:r:1 , 5	32	31
SRR7495457	2017-10-17	Human	Faeces	M	1983-12-24	N	NTD	Salmonella Infantis	I 6 , 7:r:1 , 5	32	31
SRR7180163	2017-10-17	Human	Faeces	F	2008-01-01	Unknown	NTD	Salmonella Infantis	I 6 , 7:r:1 , 5	32	31
SRR8528689	2017-10-17	Human	Faeces	F	2016-11-14	Unknown	NTD	Salmonella Infantis	I 6 , 7:r:1 , 5	32	31
SRR7527792	2017-10-17	Human	Unknown	M	1938-04-28	Unknown	NTD	Salmonella Infantis	I 6 , 7:r:1 , 5	32	31
SRR7533240	2017-10-18	Human	Unknown	M	1969-05-06	N	NTD	Salmonella Infantis	I 6 , 7:r:1 , 5	32	31
SRR8528677	2017-10-18	Human	Faeces	F	1949-05-13	N	NTD	Salmonella Infantis	I 6 , 7:r:1 , 5	32	31
SRR7187211	2017-10-18	Human	Unknown	F	1948-03-22	N	NTD	Salmonella Infantis	I 6 , 7:r:1 , 5	32	31
SRR7867311	2017-10-19	Human	Faeces	M	2016-08-22	Unknown	NTD	Salmonella Infantis	I 6 , 7:r:1 , 5	32	31
SRR7892161	2017-10-19	Human	Unknown	M	2014-02-27	Y	NTD	Salmonella Infantis	I 6 , 7:r:1 , 5	32	31
SRR7278058	2017-10-20	Human	Faeces	M	1956-01-17	Unknown	NTD	Salmonella Infantis	I 6 , 7:r:1 , 5	32	31
SRR7867035	2017-10-23	Human	Faeces	F	1947-06-30	N	NTD	Salmonella Infantis	I 6 , 7:r:1 , 5	32	31
SRR8528680	2017-10-24	Human	Unknown	M	1945-03-16	Y	Spain	Salmonella Infantis	I 6 , 7:r:1 , 5	32	31
SRR7184541	2017-10-24	Human	Unknown	M	2016-08-05	Unknown	NTD	Salmonella Infantis	I 6 , 7:r:1 , 5	32	31
SRR7285693	2017-10-24	Human	Faeces	F	1983-12-08	N	NTD	Salmonella Infantis	I 6 , 7:r:1 , 5	32	31
SRR7343873	2017-10-24	Human	Faeces	M	1937-06-15	Unknown	NTD	Salmonella Infantis	I 6 , 7:r:1 , 5	32	31
SRR7108607	2017-10-24	Human	Faeces	F	1942-01-18	Unknown	NTD	Salmonella Infantis	I 6 , 7:r:1 , 5	32	31
SRR7443861	2017-10-24	Human	Faeces	F	1946-04-11	N	NTD	Salmonella Infantis	I 6 , 7:r:1 , 5	32	31
SRR7892285	2017-10-25	Human	Faeces	F	1971-09-09	N	NTD	Salmonella Infantis	I 6 , 7:r:1 , 5	32	31
SRR7873947	2017-10-25	Human	Faeces	F	1999-01-12	N	NTD	Salmonella Infantis	I 6 , 7:r:1 , 5	32	31
SRR7286917	2017-10-25	Human	Faeces	F	2017-03-04	Y	Spain	Salmonella Infantis	I 6 , 7:r:1 , 5	32	31
SRR8526012	2017-10-25	Human	Faeces	M	1966-01-10	N	NTD	Salmonella Infantis	I 6 , 7:r:1 , 5	32	31
SRR7244335	2017-10-25	Human	Faeces	M	1996-04-04	N	NTD	Salmonella Infantis	I 6 , 7:r:1 , 5	32	31
SRR8525987	2017-10-25	Human	Faeces	M	1950-08-06	Unknown	NTD	Salmonella Infantis	I 6 , 7:r:1 , 5	32	31
SRR7427038	2017-10-26	Human	Faeces	M	2016-08-04	N	NTD	Salmonella Infantis	I 6 , 7:r:1 , 5	32	31
SRR7358350	2017-10-27	Human	Faeces	M	2009-05-30	Unknown	NTD	Salmonella Infantis	I 6 , 7:r:1 , 5	32	31
SRR7528051	2017-10-27	Human	Faeces	F	2014-12-18	N	NTD	Salmonella Infantis	I 6 , 7:r:1 , 5	32	31
SRR8525977	2017-10-30	Human	Faeces	F	1958-02-23	N	NTD	Salmonella Infantis	I 6 , 7:r:1 , 5	32	31
SRR7451125	2017-10-30	Human	Faeces	F	1944-11-11	Unknown	NTD	Salmonella Infantis	I 6 , 7:r:1 , 5	32	31
SRR8525975	2017-10-30	Human	Faeces	M	1999-11-29	N	NTD	Salmonella Infantis	I 6 , 7:r:1 , 5	32	31
SRR7458169	2017-10-30	Human	Faeces	F	2015-12-03	Unknown	NTD	Salmonella Infantis	I 6 , 7:r:1 , 5	32	31
SRR8543181	2017-10-31	Human	Blood	F	1944-11-11	Unknown	NTD	Salmonella Infantis	I 6 , 7:r:1 , 5	32	31
SRR7457975	2017-10-31	Human	Faeces	F	1958-02-23	N	NTD	Salmonella Infantis	I 6 , 7:r:1 , 5	32	31
SRR7251509	2017-10-31	Human	Faeces	F	1992-05-20	Unknown	NTD	Salmonella Infantis	I 6 , 7:r:1 , 5	32	31
SRR7402432	2017-10-31	Human	Faeces	F	1995-12-15	Unknown	NTD	Salmonella Infantis	I 6 , 7:r:1 , 5	32	31
SRR8526077	2017-11-02	Human	Faeces	F	1975-11-11	N	NTD	Salmonella Infantis	I 6 , 7:r:1 , 5	32	31
440908	2017-11-02	Human	Faeces	M	1959-05-12	Unknown	NTD	Salmonella Infantis	I 6 , 7:r:1 , 5	32	31
SRR7408345	2017-11-02	Human	Faeces	M	1943-02-06	Unknown	NTD	Salmonella Infantis	I 6 , 7:r:1 , 5	32	31
SRR8525954	2017-11-02	Human	Faeces	F	1943-12-28	Unknown	NTD	Salmonella Infantis	I 6 , 7:r:1 , 5	32	31
SRR7417296	2017-11-03	Human	Unknown	F	1977-06-01	N	NTD	Salmonella Infantis	I 6 , 7:r:1 , 5	32	31
SRR7516467	2017-11-03	Human	Unknown	M	2015-09-26	N	NTD	Salmonella Infantis	I 6 , 7:r:1 , 5	32	31
SRR7439578	2017-11-03	Human	Unknown	M	1964-07-27	Unknown	NTD	Salmonella Infantis	I 6 , 7:r:1 , 5	32	31
SRR7480366	2017-11-06	Human	Faeces	M	2009-12-05	Unknown	NTD	Salmonella Infantis	I 6 , 7:r:1 , 5	32	31
SRR7297927	2017-11-07	Human	Faeces	M	1944-05-26	Unknown	NTD	Salmonella Infantis	I 6 , 7:r:1 , 5	32	31
SRR7516662	2017-11-07	Human	Faeces	F	1952-06-29	Y	Egypt	Salmonella Infantis	I 6 , 7:r:1 , 5	32	31
SRR7286918	2017-11-07	Human	Faeces	M	2013-12-09	N	NTD	Salmonella Infantis	I 6 , 7:r:1 , 5	32	31
SRR8526045	2017-11-07	Human	Faeces	F	1997-09-11	Unknown	NTD	Salmonella Infantis	I 6 , 7:r:1 , 5	32	31
SRR8525981	2017-11-07	Human	Unknown	F	2006-03-08	N	NTD	Salmonella Infantis	I 6 , 7:r:1 , 5	32	31
SRR8526011	2017-11-07	Human	Unknown	M	1980-08-22	Unknown	NTD	Salmonella Infantis	I 6 , 7:r:1 , 5	32	31
SRR7538804	2017-11-07	Human	Faeces	F	1943-12-28	Unknown	NTD	Salmonella Infantis	I 6 , 7:r:1 , 5	32	31
SRR8525976	2017-11-07	Human	Unknown	M	1964-06-29	Unknown	NTD	Salmonella Infantis	I 6 , 7:r:1 , 5	32	31
SRR8526039	2017-11-08	Human	Faeces	F	1984-10-03	Y	Cuba	Salmonella Infantis	I 6 , 7:r:1 , 5	32	31
SRR8526083	2017-11-08	Human	Faeces	F	1959-03-04	Unknown	NTD	Salmonella Infantis	I 6 , 7:r:1 , 5	32	31
SRR7456952	2017-11-08	Human	Faeces	F	1995-10-15	N	NTD	Salmonella Infantis	I 6 , 7:r:1 , 5	32	31
SRR7458816	2017-11-08	Human	Unknown	M	2017-08-30	N	NTD	Salmonella Infantis	I 6 , 7:r:1 , 5	32	31
SRR8528754	2017-11-08	Human	Faeces	M	1930-01-07	N	NTD	Salmonella Infantis	I 6 , 7:r:1 , 5	32	31
SRR7244405	2017-11-09	Human	Faeces	M	2016-09-29	N	NTD	Salmonella Infantis	I 6 , 7:r:1 , 5	32	31
SRR7495770	2017-11-09	Human	Faeces	M	1951-09-04	Unknown	NTD	Salmonella Infantis	I 6 , 7:r:1 , 5	32	31
SRR7230726	2017-11-09	Human	Faeces	F	1951-09-08	Unknown	NTD	Salmonella Infantis	I 6 , 7:r:1 , 5	32	31
SRR8526073	2017-11-10	Human	Faeces	M	1980-11-01	Y	NTD	Salmonella Infantis	I 6 , 7:r:1 , 5	32	31
SRR8526056	2017-11-10	Human	Unknown	M	1953-11-12	Unknown	NTD	Salmonella Infantis	I 6 , 7:r:1 , 5	32	31
SRR8528797	2017-11-10	Human	Unknown	M	1969-05-25	Y	European continent	Salmonella Infantis	I 6 , 7:r:1 , 5	32	31
SRR7468852	2017-11-14	Human	Faeces	F	1939-12-13	Unknown	NTD	Salmonella Infantis	I 6 , 7:r:1 , 5	32	31
SRR8526109	2017-11-15	Human	Unknown	F	2015-07-01	Unknown	NTD	Salmonella Infantis	I 6 , 7:r:1 , 5	32	31
SRR7230757	2017-11-15	Human	Unknown	M	1966-03-05	Unknown	NTD	Salmonella Infantis	I 6 , 7:r:1 , 5	32	31
SRR7427043	2017-11-15	Human	Faeces	F	2013-12-26	Unknown	NTD	Salmonella Infantis	I 6 , 7:r:1 , 5	32	31
SRR8526093	2017-11-16	Human	Unknown	F	1982-12-08	N	NTD	Salmonella Infantis	I 6 , 7:r:1 , 5	32	31
SRR7415098	2017-11-16	Human	Faeces	F	1938-07-06	N	NTD	Salmonella Infantis	I 6 , 7:r:1 , 5	32	31
SRR7249787	2017-11-17	Human	Faeces	M	1947-03-19	Unknown	NTD	Salmonella Infantis	I 6 , 7:r:1 , 5	32	31
SRR8526103	2017-11-20	Human	Faeces	F	1952-04-20	N	NTD	Salmonella Infantis	I 6 , 7:r:1 , 5	32	31
SRR8525999	2017-11-21	Human	Unknown	M	1988-08-29	Unknown	NTD	Salmonella Infantis	I 6 , 7:r:1 , 5	32	31
SRR8526081	2017-11-22	Human	Faeces	F	1930-06-19	N	NTD	Salmonella Infantis	I 6 , 7:r:1 , 5	32	31
SRR7450851	2017-11-22	Human	Faeces	M	1951-05-22	Y	Spain	Salmonella Infantis	I 6 , 7:r:1 , 5	32	31
SRR7277802	2017-11-24	Human	Faeces	M	2011-06-14	Unknown	NTD	Salmonella Infantis	I 6 , 7:r:1 , 5	32	31
SRR7358949	2017-11-24	Human	Faeces	F	1981-05-09	Unknown	NTD	Salmonella Infantis	I 6 , 7:r:1 , 5	32	31
451982	2017-11-28	Human	Faeces	F	1989-10-23	Unknown	NTD	Salmonella Infantis	I 6 , 7:r:1 , 5	32	31
SRR7842503	2017-11-29	Human	Faeces	M	1992-11-03	Unknown	NTD	Salmonella Infantis	I 6 , 7:r:1 , 5	32	31
SRR7401728	2017-11-29	Human	Faeces	M	1966-03-05	Unknown	NTD	Salmonella Infantis	I 6 , 7:r:1 , 5	32	31
SRR7416197	2017-12-01	Human	Urine	M	1957-08-21	Unknown	NTD	Salmonella Infantis	I 6 , 7:r:1 , 5	32	31
SRR7527804	2017-12-04	Human	Unknown	M	1967-06-13	Unknown	NTD	Salmonella Infantis	I 6 , 7:r:1 , 5	32	31
SRR7157753	2017-12-06	Human	Faeces	M	1992-08-10	Y	Gambia	Salmonella Infantis	I 6 , 7:r:1 , 5	32	31
SRR7251098	2017-12-08	Human	Faeces	M	1955-06-01	Unknown	NTD	Salmonella Infantis	I 6 , 7:r:1 , 5	32	31
SRR7416122	2017-12-08	Human	Faeces	F	1987-11-04	N	NTD	Salmonella Infantis	I 6 , 7:r:1 , 5	32	31
SRR8524755	2017-12-12	Human	Faeces	F	1953-12-28	N	NTD	Salmonella Infantis	I 6 , 7:r:1 , 5	32	31
SRR8524650	2017-12-13	Human	Faeces	F	2017-09-02	N	NTD	Salmonella Infantis	I 6 , 7:r:1 , 5	32	31
SRR7402362	2017-12-18	Human	Faeces	M	1966-04-10	Unknown	NTD	Salmonella Infantis	I 6 , 7:r:1 , 5	32	31
SRR7885243	2017-12-28	Human	Blood	M	1957-08-21	Y	Unknown Destination	Salmonella Infantis	I 6 , 7:r:1 , 5	32	31
SRR7426544	2017-12-28	Human	Faeces	M	1986-09-10	Y	Israel	Salmonella Infantis	I 6 , 7:r:1 , 5	32	31
SRR7284478	2017-12-28	Human	Faeces	M	1984-10-05	Unknown	NTD	Salmonella Infantis	I 6 , 7:r:1 , 5	32	31
SRR7108995	2017-12-29	Human	Unknown	F	1956-12-18	Unknown	NTD	Salmonella Infantis	I 6 , 7:r:1 , 5	32	31
SRR7890534	2018-01-09	Human	Unknown	M	1971-09-04	Y	Asian continent	Salmonella Infantis	I 6 , 7:r:1 , 5	32	31
SRR7350814	2018-01-10	Human	Faeces	F	1969-08-23	N	NTD	Salmonella Infantis	I 6 , 7:r:1 , 5	32	31
SRR7285607	2018-01-11	Human	Faeces	M	1963-05-17	N	NTD	Salmonella Infantis	I 6 , 7:r:1 , 5	32	31
SRR8523767	2018-01-15	Human	Faeces	M	2017-03-02	Y	Peru	Salmonella Infantis	I 6 , 7:r:1 , 5	32	31
SRR7527755	2018-01-16	Human	Faeces	M	2016-06-23	Unknown	NTD	Salmonella Infantis	I 6 , 7:r:1 , 5	32	31
SRR7468850	2018-01-16	Human	Faeces	M	1925-05-14	Unknown	NTD	Salmonella Infantis	I 6 , 7:r:1 , 5	32	31
SRR7286950	2018-01-16	Human	Faeces	F	2017-09-02	Unknown	NTD	Salmonella Infantis	I 6 , 7:r:1 , 5	32	31
SRR7244364	2018-01-17	Human	Unknown	M	1943-05-26	Unknown	NTD	Salmonella Infantis	I 6 , 7:r:1 , 5	32	31
SRR8525998	2018-01-19	Human	Unknown	M	1989-06-15	Y	Ethiopia	Salmonella Infantis	I 6 , 7:r:1 , 5	32	31
SRR7349256	2018-01-23	Human	Faeces	M	1933-04-03	N	NTD	Salmonella Infantis	I 6 , 7:r:1 , 5	32	31
SRR8524488	2018-01-23	Human	Faeces	M	2013-08-26	Y	India	Salmonella Infantis	I 6 , 7:r:1 , 5	32	31
SRR7538866	2018-01-24	Human	Faeces	F	1999-07-24	N	NTD	Salmonella Infantis	I 6 , 7:r:1 , 5	32	31
SRR7480646	2018-01-25	Human	Unknown	M	1990-07-20	Y	NTD	Salmonella Infantis	I 6 , 7:r:1 , 5	32	31
SRR7187969	2018-01-26	Human	Faeces	M	1946-08-04	Y	India	Salmonella Infantis	I 6 , 7:r:1 , 5	32	31
SRR7456755	2018-01-26	Human	Unknown	M	2013-07-15	Unknown	NTD	Salmonella Infantis	I 6 , 7:r:1 , 5	32	31
SRR7414521	2018-01-29	Human	Faeces	M	1939-11-06	Unknown	NTD	Salmonella Infantis	I 6 , 7:r:1 , 5	32	31
490996	2018-01-30	Human	Faeces	F	1956-05-12	N	NTD	Salmonella Infantis	I 6 , 7:r:1 , 5	32	31
SRR8514495	2018-01-30	Human	Faeces	F	2011-04-06	Unknown	NTD	Salmonella Infantis	I 6 , 7:r:1 , 5	32	31
SRR7274968	2018-02-08	Human	Faeces	M	1976-03-10	Unknown	NTD	Salmonella Infantis	I 6 , 7:r:1 , 5	32	31
SRR7458523	2018-02-08	Human	Faeces	M	1971-08-22	Unknown	NTD	Salmonella Infantis	I 6 , 7:r:1 , 5	32	31
SRR7284461	2018-02-09	Human	Faeces	F	2001-05-01	N	NTD	Salmonella Infantis	I 6 , 7:r:1 , 5	32	31
SRR8524500	2018-02-13	Human	Faeces	F	1992-11-03	Y	Pakistan	Salmonella Infantis	I 6 , 7:r:1 , 5	32	31
SRR7416337	2018-02-14	Human	Faeces	F	1962-02-17	Y	India	Salmonella Infantis	I 6 , 7:r:1 , 5	32	31
SRR7417276	2018-02-14	Human	Faeces	M	1990-05-31	Y	Morocco	Salmonella Infantis	I 6 , 7:r:1 , 5	32	31
SRR7284268	2018-02-16	Human	Unknown	M	2016-11-21	Unknown	NTD	Salmonella Infantis	I 6 , 7:r:1 , 5	32	31
SRR7416144	2018-02-22	Human	Faeces	M	1966-07-05	Unknown	NTD	Salmonella Infantis	I 6 , 7:r:1 , 5	32	31
SRR7458154	2018-03-07	Human	Faeces	M	1954-04-02	Y	India	Salmonella Infantis	I 6 , 7:r:1 , 5	32	31
SRR8508932	2018-03-12	Human	Faeces	F	1943-01-01	Y	India	Salmonella Infantis	I 6 , 7:r:1 , 5	32	31
SRR8509190	2018-03-15	Human	Unknown	F	1961-04-21	Unknown	NTD	Salmonella Infantis	I 6 , 7:r:1 , 5	32	31
SRR7184567	2018-03-15	Human	Faeces	M	1937-06-13	Unknown	NTD	Salmonella Infantis	I 6 , 7:r:1 , 5	32	31
SRR7344633	2018-03-07	Human	Faeces	M	1984-10-05	Y	India	Salmonella Infantis	I 6 , 7:r:1 , 5	32	31
513515	2018-03-23	Human	Faeces	M	1969-05-14	Y	Unknown Destination	Salmonella Infantis	I 6 , 7:r:1 , 5	32	31
SRR8503770	2018-03-27	Human	Unknown	F	1988-07-08	Unknown	NTD	Salmonella Infantis	I 6 , 7:r:1 , 5	32	31
SRR8503965	2018-03-28	Human	Unknown	F	1954-07-13	Unknown	NTD	Salmonella Infantis	I 6 , 7:r:1 , 5	32	31
SRR7458224	2018-03-28	Human	Faeces	M	1968-10-24	Unknown	NTD	Salmonella Infantis	I 6 , 7:r:1 , 5	32	31
SRR7368877	2018-04-03	Human	Faeces	F	1966-08-19	Unknown	NTD	Salmonella Infantis	I 6 , 7:r:1 , 5	32	31
SRR7417299	2018-04-04	Human	Faeces	M	1959-04-04	Unknown	NTD	Salmonella Infantis	I 6 , 7:r:1 , 5	32	31
SRR7911447	2018-04-04	Human	Faeces	F	2016-05-17	Unknown	NTD	Salmonella Infantis	I 6 , 7:r:1 , 5	32	31
SRR7123203	2018-04-05	Human	Unknown	M	1954-08-05	N	NTD	Salmonella Infantis	I 6 , 7:r:1 , 5	32	31
SRR7456730	2018-04-05	Human	Unknown	F	1965-08-22	Y	India	Salmonella Infantis	I 6 , 7:r:1 , 5	32	31
SRR7910365	2018-04-09	Human	Unknown	M	1993-09-30	N	NTD	Salmonella Infantis	I 6 , 7:r:1 , 5	32	31
SRR7456839	2018-04-12	Human	Faeces	M	1983-09-11	Y	Portugal	Salmonella Infantis	I 6 , 7:r:1 , 5	32	31
SRR7480347	2018-04-12	Human	Faeces	M	1942-05-26	N	NTD	Salmonella Infantis	I 6 , 7:r:1 , 5	32	31
SRR7885141	2018-04-13	Human	Faeces	F	1994-07-19	N	NTD	Salmonella Infantis	I 6 , 7:r:1 , 5	32	31
SRR7890502	2018-04-13	Human	Unknown	M	1994-04-23	N	NTD	Salmonella Infantis	I 6 , 7:r:1 , 5	32	31
SRR7284321	2018-04-16	Human	Faeces	F	1962-02-17	Unknown	NTD	Salmonella Infantis	I 6 , 7:r:1 , 5	32	31
SRR7230725	2018-04-18	Human	Faeces	F	1981-10-06	Y	Nigeria	Salmonella Infantis	I 6 , 7:r:1 , 5	603	297
SRR7274966	2018-04-18	Human	Faeces	F	1930-02-05	N	NTD	Salmonella Infantis	I 6 , 7:r:1 , 5	32	31
SRR7890219	2018-04-18	Human	Faeces	F	2017-03-12	Unknown	NTD	Salmonella Infantis	I 6 , 7:r:1 , 5	32	31
SRR7458620	2018-04-20	Human	Faeces	M	1962-02-10	N	NTD	Salmonella Infantis	I 6 , 7:r:1 , 5	32	31
SRR7458527	2018-04-20	Human	Urine	M	1946-08-30	Unknown	NTD	Salmonella Infantis	I 6 , 7:r:1 , 5	32	31
SRR7444170	2018-04-26	Human	Unknown	F	1942-05-22	Unknown	NTD	Salmonella Infantis	I 6 , 7:r:1 , 5	32	31
SRR7475473	2018-05-04	Human	Faeces	M	1952-06-09	Unknown	NTD	Salmonella Infantis	I 6 , 7:r:1 , 5	32	31
SRR8499102	2018-05-04	Human	Faeces	F	1961-10-05	Y	Cuba	Salmonella Infantis	I 6 , 7:r:1 , 5	32	31
535345	2018-05-04	Human	Faeces	F	1938-12-02	Y	India	Salmonella Infantis	I 6 , 7:r:1 , 5	32	31
SRR8499144	2018-05-08	Human	Faeces	F	1958-03-27	Unknown	NTD	Salmonella Infantis	I 6 , 7:r:1 , 5	32	31
SRR7458588	2018-05-10	Human	Faeces	F	1950-06-16	N	NTD	Salmonella Infantis	I 6 , 7:r:1 , 5	32	31
SRR7495699	2018-05-10	Human	Faeces	F	1950-03-09	Unknown	NTD	Salmonella Infantis	I 6 , 7:r:1 , 5	32	31
SRR7879360	2018-05-14	Human	Faeces	M	1943-06-13	N	NTD	Salmonella Infantis	I 6 , 7:r:1 , 5	32	31
SRR7408335	2018-05-14	Human	Faeces	F	1957-06-08	Unknown	NTD	Salmonella Infantis	I 6 , 7:r:1 , 5	32	31
SRR7230387	2018-05-15	Human	Faeces	F	1988-07-23	Unknown	NTD	Salmonella Infantis	I 6 , 7:r:1 , 5	32	31
SRR7284323	2018-05-16	Human	Faeces	M	1955-08-07	Y	NTD	Salmonella Infantis	I 6 , 7:r:1 , 5	32	31
SRR7284419	2018-05-17	Human	Faeces	M	1969-10-11	N	NTD	Salmonella Infantis	I 6 , 7:r:1 , 5	2283	31
SRR7277875	2018-05-17	Human	Unknown	M	1960-03-16	Y	India	Salmonella Infantis	I 6 , 7:r:1 , 5	32	31
SRR7456942	2018-05-18	Human	Faeces	M	2016-07-25	Y	Pakistan	Salmonella Infantis	I 6 , 7:r:1 , 5	32	31
SRR7879315	2018-05-22	Human	Faeces	F	2017-07-14	Y	Cuba	Salmonella Infantis	I 6 , 7:r:1 , 5	32	31
SRR8499045	2018-05-22	Human	Unknown	M	1958-07-04	Unknown	NTD	Salmonella Infantis	I 6 , 7:r:1 , 5	32	31
SRR7417274	2018-05-23	Human	Urine	F	1933-12-14	N	NTD	Salmonella Infantis	I 6 , 7:r:1 , 5	32	31
SRR8499365	2018-05-24	Human	Faeces	F	1994-06-13	Unknown	NTD	Salmonella Infantis	I 6 , 7:r:1 , 5	32	31
548586	2018-05-25	Human	Faeces	M	1971-05-29	Y	Dominican republic	Salmonella Infantis	I 6 , 7:r:1 , 5	32	31
SRR7538307	2018-05-25	Human	Faeces	M	2001-12-27	Unknown	NTD	Salmonella Infantis	I 6 , 7:r:1 , 5	32	31
SRR8499329	2018-05-25	Human	Faeces	F	1930-02-05	Unknown	NTD	Salmonella Infantis	I 6 , 7:r:1 , 5	2283	31
SRR7415032	2018-05-30	Human	Faeces	M	1966-01-27	N	NTD	Salmonella Infantis	I 6 , 7:r:1 , 5	32	31
SRR7350639	2018-05-31	Human	Faeces	F	1988-09-18	Y	Cuba	Salmonella Infantis	I 6 , 7:r:1 , 5	32	31
SRR8492275	2018-06-04	Human	Faeces	M	2018-03-02	N	NTD	Salmonella Infantis	I 6 , 7:r:1 , 5	32	31
SRR7439509	2018-06-06	Human	Faeces	F	1961-01-26	Y	Cuba	Salmonella Infantis	I 6 , 7:r:1 , 5	32	31
SRR7349130	2018-06-06	Human	Faeces	F	1950-04-01	N	NTD	Salmonella Infantis	I 6 , 7:r:1 , 5	32	31
SRR7533244	2018-06-06	Human	Faeces	M	1983-08-31	Y	Mexico	Salmonella Infantis	I 6 , 7:r:1 , 5	32	31
SRR8492310	2018-06-07	Human	Faeces	F	2003-12-13	Unknown	NTD	Salmonella Infantis	I 6 , 7:r:1 , 5	32	31
SRR7401969	2018-06-08	Human	Unknown	F	1991-04-22	N	NTD	Salmonella Infantis	I 6 , 7:r:1 , 5	32	31
SRR8492343	2018-06-11	Human	Faeces	F	1965-08-22	Unknown	NTD	Salmonella Infantis	I 6 , 7:r:1 , 5	32	31
SRR7480432	2018-06-12	Human	Faeces	M	1969-05-03	Y	Mexico	Salmonella Infantis	I 6 , 7:r:1 , 5	32	31
SRR7415107	2018-06-12	Human	Faeces	F	1999-11-23	Y	European continent	Salmonella Infantis	I 6 , 7:r:1 , 5	32	31
SRR7879342	2018-06-13	Human	Unknown	M	2002-04-11	Unknown	NTD	Salmonella Infantis	I 6 , 7:r:1 , 5	32	31
557285	2018-06-14	Human	Unknown	F	1937-04-05	Unknown	NTD	Salmonella Infantis	I 6 , 7:r:1 , 5	32	31
SRR7416374	2018-06-15	Human	Faeces	F	1993-11-09	Y	Morocco	Salmonella Infantis	I 6 , 7:r:1 , 5	32	31
SRR7416250	2018-06-15	Human	Faeces	F	1972-11-11	Y	NTD	Salmonella Infantis	I 6 , 7:r:1 , 5	32	31
SRR7444268	2018-06-15	Human	Urine	F	1993-04-09	Unknown	NTD	Salmonella Infantis	I 6 , 7:r:1 , 5	32	31
SRR7828242	2018-06-20	Human	Faeces	M	1996-10-22	Unknown	NTD	Salmonella Infantis	I 6 , 7:r:1 , 5	32	31
SRR8499050	2018-06-21	Human	Faeces	M	1975-11-02	Y	India	Salmonella Infantis	I 6 , 7:r:1 , 5	32	31
562937	2018-06-22	Human	Faeces	F	1950-09-19	Y	Greece	Salmonella Infantis	I 6 , 7:r:1 , 5	32	31
SRR7480297	2018-06-25	Human	Unknown	F	1963-06-11	Unknown	NTD	Salmonella Infantis	I 6 , 7:r:1 , 5	32	31
SRR7475360	2018-06-26	Human	Faeces	M	2016-10-10	N	NTD	Salmonella Infantis	I 6 , 7:r:1 , 5	32	31
SRR8492481	2018-06-26	Human	Faeces	M	1990-03-25	Unknown	NTD	Salmonella Infantis	I 6 , 7:r:1 , 5	32	31
SRR8490631	2018-06-27	Human	Faeces	M	1943-08-01	Unknown	NTD	Salmonella Infantis	I 6 , 7:r:1 , 5	32	31
SRR7522936	2018-06-28	Human	Unknown	M	1986-04-07	Y	Cuba	Salmonella Infantis	I 6 , 7:r:1 , 5	32	31
SRR7879443	2018-07-02	Human	Faeces	M	1954-09-03	N	NTD	Salmonella Infantis	I 6 , 7:r:1 , 5	32	31
SRR7523058	2018-07-02	Human	Faeces	M	1946-05-25	Y	Cuba	Salmonella Infantis	I 6 , 7:r:1 , 5	32	31
SRR8490603	2018-07-03	Human	Faeces	F	1990-10-28	Unknown	NTD	Salmonella Infantis	I 6 , 7:r:1 , 5	32	31
SRR8490691	2018-07-03	Human	Unknown	M	1974-07-04	Unknown	NTD	Salmonella Infantis	I 6 , 7:r:1 , 5	32	31
SRR7523075	2018-07-03	Human	Unknown	F	1928-12-05	Unknown	NTD	Salmonella Infantis	I 6 , 7:r:1 , 5	32	31
SRR7523076	2018-07-03	Human	Faeces	M	1996-11-19	Unknown	NTD	Salmonella Infantis	I 6 , 7:r:1 , 5	32	31
SRR7522876	2018-07-04	Human	Faeces	F	1990-11-15	Y	Tunisia	Salmonella Infantis	I 6 , 7:r:1 , 5	32	31
572013	2018-07-09	Human	Faeces	M	1976-02-01	Unknown	NTD	Salmonella Infantis	I 6 , 7:r:1 , 5	32	31
SRR7867149	2018-07-10	Human	Faeces	M	1960-02-28	Y	Jamaica	Salmonella Infantis	I 6 , 7:r:1 , 5	32	31
SRR8499360	2018-07-12	Human	Faeces	M	1981-10-10	Unknown	NTD	Salmonella Infantis	I 6 , 7:r:1 , 5	32	31
SRR8382249	2018-07-17	Human	Faeces	F	1972-01-08	Unknown	NTD	Salmonella Infantis	I 6 , 7:r:1 , 5	32	31
SRR7850706	2018-07-19	Human	Faeces	F	1981-04-20	Unknown	NTD	Salmonella Infantis	I 6 , 7:r:1 , 5	32	31
SRR7841640	2018-07-19	Human	Faeces	M	1965-05-06	Y	Canada	Salmonella Infantis	I 6 , 7:r:1 , 5	32	31
SRR7828471	2018-07-24	Human	Faeces	M	1982-11-03	Y	Poland	Salmonella Infantis	I 6 , 7:r:1 , 5	32	31
SRR7873895	2018-07-24	Human	Faeces	F	1998-09-24	Y	Dominica	Salmonella Infantis	I 6 , 7:r:1 , 5	32	31
SRR8370521	2018-07-24	Human	Unknown	M	2014-07-14	N	NTD	Salmonella Infantis	I 6 , 7:r:1 , 5	32	31
SRR8369259	2018-07-26	Human	Faeces	F	1985-10-30	Y	Tunisia	Salmonella Infantis	I 6 , 7:r:1 , 5	32	31
SRR7828260	2018-07-30	Human	Faeces	F	2018-06-11	N	NTD	Salmonella Infantis	I 6 , 7:r:1 , 5	32	31
SRR7890233	2018-07-30	Human	Urine	F	2013-11-02	Unknown	NTD	Salmonella Infantis	I 6 , 7:r:1 , 5	32	31
SRR7890495	2018-07-31	Human	Faeces	F	1952-12-10	Unknown	NTD	Salmonella Infantis	I 6 , 7:r:1 , 5	32	31
SRR7828512	2018-08-01	Human	Faeces	F	1946-08-16	Unknown	NTD	Salmonella Infantis	I 6 , 7:r:1 , 5	32	31
SRR7842431	2018-08-03	Human	Faeces	M	1946-05-25	N	NTD	Salmonella Infantis	I 6 , 7:r:1 , 5	32	31
SRR7850619	2018-08-03	Human	Unknown	F	2006-02-08	Unknown	NTD	Salmonella Infantis	I 6 , 7:r:1 , 5	32	31
SRR7828294	2018-08-07	Human	Faeces	M	1974-07-04	Unknown	NTD	Salmonella Infantis	I 6 , 7:r:1 , 5	603	297
SRR7841402	2018-08-07	Human	Faeces	F	1995-05-26	N	NTD	Salmonella Infantis	I 6 , 7:r:1 , 5	32	31
SRR7903104	2018-08-08	Human	Faeces	F	1927-09-04	N	NTD	Salmonella Infantis	I 6 , 7:r:1 , 5	32	31
SRR7842676	2018-08-09	Human	Faeces	M	1989-11-01	Unknown	NTD	Salmonella Infantis	I 6 , 7:r:1 , 5	32	31
SRR8366148	2018-08-09	Human	Faeces	M	1932-07-28	Unknown	NTD	Salmonella Infantis	I 6 , 7:r:1 , 5	32	31
SRR8361484	2018-08-09	Human	Faeces	M	1955-02-03	Y	Spain	Salmonella Infantis	I 6 , 7:r:1 , 5	32	31
SRR7841406	2018-08-10	Human	Faeces	F	1943-06-30	N	NTD	Salmonella Infantis	I 6 , 7:r:1 , 5	32	31
SRR8350288	2018-08-14	Human	Faeces	M	2017-11-16	Y	Middle East (region)	Salmonella Infantis	I 6 , 7:r:1 , 5	32	31
SRR7828488	2018-08-14	Human	Faeces	M	1989-09-09	Y	Germany	Salmonella Infantis	I 6 , 7:r:1 , 5	32	31
SRR8366137	2018-08-14	Human	Faeces	M	1993-09-27	Y	Dominican republic	Salmonella Infantis	I 6 , 7:r:1 , 5	32	31
SRR7828479	2018-08-15	Human	Faeces	F	1976-01-25	Y	Spain	Salmonella Infantis	I 6 , 7:r:1 , 5	32	31
SRR7841519	2018-08-15	Human	Faeces	F	1978-11-03	Unknown	NTD	Salmonella Infantis	I 6 , 7:r:1 , 5	603	297
SRR8304737	2018-08-21	Human	Faeces	M	2001-04-13	Y	Cuba	Salmonella Infantis	I 6 , 7:r:1 , 5	32	31
SRR8307314	2018-08-21	Human	Faeces	F	2002-09-13	Unknown	NTD	Salmonella Infantis	I 6 , 7:r:1 , 5	32	31
SRR8304790	2018-08-21	Human	Blood	F	1946-06-11	Unknown	NTD	Salmonella Infantis	I 6 , 7:r:1 , 5	32	31
SRR8304792	2018-08-21	Human	Faeces	F	1938-06-05	Y	India	Salmonella Infantis	I 6 , 7:r:1 , 5	32	31
SRR7828502	2018-08-22	Human	Faeces	M	1982-10-21	N	NTD	Salmonella Infantis	I 6 , 7:r:1 , 5	32	31
SRR8307306	2018-08-22	Human	Faeces	M	2015-09-01	Unknown	NTD	Salmonella Infantis	I 6 , 7:r:1 , 5	32	31
SRR7841330	2018-08-22	Human	Unknown	F	1963-01-10	Unknown	NTD	Salmonella Infantis	I 6 , 7:r:1 , 5	32	31
SRR7867059	2018-08-22	Human	Faeces	F	1978-11-03	N	NTD	Salmonella Infantis	I 6 , 7:r:1 , 5	603	297
SRR8304782	2018-08-23	Human	Faeces	F	1996-01-14	Y	NTD	Salmonella Infantis	I 6 , 7:r:1 , 5	32	31
SRR7850536	2018-08-24	Human	Faeces	F	1964-11-13	Y	Turkey	Salmonella Infantis	I 6 , 7:r:1 , 5	32	31
SRR8297290	2018-08-28	Human	Urine	M	1947-07-28	N	NTD	Salmonella Infantis	I 6 , 7:r:1 , 5	32	31
SRR8300451	2018-08-29	Human	Faeces	F	2016-12-28	Y	Romania	Salmonella Infantis	I 6 , 7:r:1 , 5	32	31
SRR7850623	2018-09-05	Human	Faeces	M	2017-01-30	Y	Bulgaria	Salmonella Infantis	I 6 , 7:r:1 , 5	32	31
SRR7879453	2018-09-06	Human	Faeces	F	1922-12-03	Unknown	NTD	Salmonella Infantis	I 6 , 7:r:1 , 5	32	31
SRR7884620	2018-09-07	Human	Faeces	F	2017-12-20	Unknown	NTD	Salmonella Infantis	I 6 , 7:r:1 , 5	32	31
SRR7892138	2018-09-11	Human	Faeces	F	2017-09-09	Unknown	NTD	Salmonella Infantis	I 6 , 7:r:1 , 5	32	31
SRR7903033	2018-09-12	Human	Faeces	M	1944-12-20	Unknown	NTD	Salmonella Infantis	I 6 , 7:r:1 , 5	32	31
SRR7903102	2018-09-12	Human	Faeces	F	1980-10-14	Unknown	NTD	Salmonella Infantis	I 6 , 7:r:1 , 5	32	31
SRR8131543	2018-09-14	Human	Faeces	M	1961-01-04	Y	Bulgaria	Salmonella Infantis	I 6 , 7:r:1 , 5	32	31
SRR8131545	2018-09-14	Human	Faeces	F	1966-01-20	Y	India	Salmonella Infantis	I 6 , 7:r:1 , 5	32	31
SRR7997117	2018-09-18	Human	Faeces	F	1988-11-22	Unknown	NTD	Salmonella Infantis	I 6 , 7:r:1 , 5	32	31
SRR7962126	2018-09-18	Human	Faeces	M	1964-05-31	Unknown	NTD	Salmonella Infantis	I 6 , 7:r:1 , 5	32	31
SRR7962182	2018-09-18	Human	Faeces	F	1969-09-19	Unknown	NTD	Salmonella Infantis	I 6 , 7:r:1 , 5	32	31
SRR7962227	2018-09-20	Human	Faeces	M	1965-01-15	Y	Barbados	Salmonella Infantis	I 6 , 7:r:1 , 5	32	31
SRR8106772	2018-09-21	Human	Faeces	M	2018-02-17	Unknown	NTD	Salmonella Infantis	I 6 , 7:r:1 , 5	32	31
SRR7997116	2018-09-25	Human	Faeces	F	1957-09-20	Y	Spain	Salmonella Infantis	I 6 , 7:r:1 , 5	32	31
SRR7998241	2018-09-25	Human	Faeces	M	1962-08-21	Y	Malta	Salmonella Infantis	I 6 , 7:r:1 , 5	32	31
SRR8097948	2018-09-26	Human	Faeces	M	1985-06-09	Y	Poland	Salmonella Infantis	I 6 , 7:r:1 , 5	32	31
SRR7997069	2018-09-26	Human	Faeces	M	1939-02-11	Y	Spain	Salmonella Infantis	I 6 , 7:r:1 , 5	32	31
SRR8114924	2018-09-27	Human	Faeces	F	1952-03-07	N	NTD	Salmonella Infantis	I 6 , 7:r:1 , 5	32	31
SRR8492435	2018-09-27	Human	Faeces	M	2010-10-04	Y	Pakistan	Salmonella Infantis	I 6 , 7:r:1 , 5	32	31
SRR8084312	2018-09-28	Human	Faeces	F	1985-05-26	Y	Mexico	Salmonella Infantis	I 6 , 7:r:1 , 5	32	31
SRR8087225	2018-09-28	Human	Faeces	M	2018-02-17	N	NTD	Salmonella Infantis	I 6 , 7:r:1 , 5	32	31
SRR8490772	2018-10-01	Human	Faeces	F	1941-01-18	Unknown	NTD	Salmonella Infantis	I 6 , 7:r:1 , 5	32	31
SRR8131505	2018-10-01	Human	Faeces	M	2015-10-15	Y	Bangladesh	Salmonella Infantis	I 6 , 7:r:1 , 5	32	31
SRR8098360	2018-10-02	Human	Faeces	F	1933-08-19	N	NTD	Salmonella Infantis	I 6 , 7:r:1 , 5	32	31
SRR8107183	2018-10-02	Human	Faeces	F	1978-10-11	Unknown	NTD	Salmonella Infantis	I 6 , 7:r:1 , 5	32	31
SRR8106799	2018-10-02	Human	Faeces	M	1944-07-15	N	NTD	Salmonella Infantis	I 6 , 7:r:1 , 5	32	31
620439	2018-10-02	Human	Urine	F	1974-08-16	N	NTD	Salmonella Infantis	I 6 , 7:r:1 , 5	32	31
SRR8201849	2018-10-03	Human	Faeces	M	1974-11-02	Y	Iraq	Salmonella Infantis	I 6 , 7:r:1 , 5	32	31
SRR8098428	2018-10-03	Human	Unknown	M	1992-03-23	N	NTD	Salmonella Infantis	I 6 , 7:r:1 , 5	32	31
SRR8087233	2018-10-03	Human	Faeces	F	1973-04-11	Y	Greece	Salmonella Infantis	I 6 , 7:r:1 , 5	32	31
621383	2018-10-03	Human	Urine	F	1959-08-13	N	NTD	Salmonella Infantis	I 6 , 7:r:1 , 5	32	31
SRR8490832	2018-10-03	Human	Faeces	F	1995-09-20	N	NTD	Salmonella Infantis	I 6 , 7:r:1 , 5	32	31
SRR8087228	2018-10-05	Human	Faeces	F	1990-09-30	Y	Turkey	Salmonella Infantis	I 6 , 7:r:1 , 5	32	31
SRR8084340	2018-10-08	Human	Urine	M	1935-02-08	N	NTD	Salmonella Infantis	I 6 , 7:r:1 , 5	32	31
SRR8118194	2018-10-09	Human	Faeces	M	2003-10-17	Unknown	NTD	Salmonella Infantis	I 6 , 7:r:1 , 5	32	31
624451	2018-10-10	Human	Faeces	M	1959-07-03	N	NTD	Salmonella Infantis	I 6 , 7:r:1 , 5	32	31
SRR8448319	2018-10-10	Human	Faeces	M	1991-03-26	Unknown	NTD	Salmonella Infantis	I 6 , 7:r:1 , 5	32	31
SRR8117024	2018-10-15	Human	Faeces	M	1984-02-01	Y	NTD	Salmonella Infantis	I 6 , 7:r:1 , 5	32	31
SRR8149178	2018-10-17	Human	Faeces	M	1983-04-04	Y	NTD	Salmonella Infantis	I 6 , 7:r:1 , 5	32	31
SRR8142778	2018-10-18	Human	Unknown	F	1965-05-20	Y	Spain	Salmonella Infantis	I 6 , 7:r:1 , 5	32	31
SRR8142764	2018-10-18	Human	Faeces	F	1978-05-05	N	Spain	Salmonella Infantis	I 6 , 7:r:1 , 5	32	31
SRR8142775	2018-10-18	Human	Faeces	F	1953-06-12	Y	Malta	Salmonella Infantis	I 6 , 7:r:1 , 5	32	31
SRR8149127	2018-10-22	Human	Faeces	M	1969-05-10	N	NTD	Salmonella Infantis	I 6 , 7:r:1 , 5	32	31
SRR8166220	2018-10-22	Human	Faeces	F	1982-11-18	Y	Egypt	Salmonella Infantis	I 6 , 7:r:1 , 5	32	31
SRR8292167	2018-10-23	Human	Faeces	F	1949-08-26	N	NTD	Salmonella Infantis	I 6 , 7:r:1 , 5	32	31
SRR8172803	2018-10-23	Human	Faeces	F	1960-11-17	Unknown	NTD	Salmonella Infantis	I 6 , 7:r:1 , 5	32	31
SRR8490831	2018-10-23	Human	Faeces	F	2017-09-25	Unknown	NTD	Salmonella Infantis	I 6 , 7:r:1 , 5	32	31
SRR8149397	2018-10-24	Human	Faeces	M	1950-05-21	Unknown	NTD	Salmonella Infantis	I 6 , 7:r:1 , 5	32	31
SRR8184168	2018-10-25	Human	Faeces	F	1922-12-03	Y	NTD	Salmonella Infantis	I 6 , 7:r:1 , 5	32	31
SRR8204738	2018-10-25	Human	Urine	F	2006-03-14	Unknown	NTD	Salmonella Infantis	I 6 , 7:r:1 , 5	32	31
SRR8166249	2018-10-25	Human	Faeces	M	2007-12-07	Y	Spain	Salmonella Infantis	I 6 , 7:r:1 , 5	32	31
SRR8172799	2018-10-25	Human	Faeces	M	1967-06-30	Unknown	NTD	Salmonella Infantis	I 6 , 7:r:1 , 5	32	31
SRR8201800	2018-10-26	Human	Faeces	M	1979-03-14	Y	Asian continent	Salmonella Infantis	I 6 , 7:r:1 , 5	32	31
SRR8185322	2018-10-26	Human	Faeces	F	2003-08-06	Unknown	NTD	Salmonella Infantis	I 6 , 7:r:1 , 5	32	31
SRR8427262	2018-10-29	Human	Faeces	F	1942-05-01	Unknown	NTD	Salmonella Infantis	I 6 , 7:r:1 , 5	32	31
634644	2018-10-30	Human	Faeces	M	2018-06-16	Unknown	NTD	Salmonella Infantis	I 6 , 7:r:1 , 5	32	31
SRR8201835	2018-10-30	Human	Faeces	M	1983-04-04	Unknown	NTD	Salmonella Infantis	I 6 , 7:r:1 , 5	32	31
SRR8201795	2018-11-01	Human	Faeces	M	1956-05-06	Y	NTD	Salmonella Infantis	I 6 , 7:r:1 , 5	32	31
636354	2018-11-01	Human	Faeces	M	1960-04-09	Unknown	NTD	Salmonella Infantis	I 6 , 7:r:1 , 5	32	31
SRR8201786	2018-11-05	Human	Unknown	M	1955-01-08	Y	Egypt	Salmonella Infantis	I 6 , 7:r:1 , 5	32	31
SRR8201794	2018-11-05	Human	Faeces	F	1975-01-15	Unknown	NTD	Salmonella Infantis	I 6 , 7:r:1 , 5	32	31
SRR8201787	2018-11-06	Human	Faeces	M	2017-10-24	Y	Spain	Salmonella Infantis	I 6 , 7:r:1 , 5	32	31
SRR8201815	2018-11-06	Human	Faeces	F	2007-03-23	Unknown	NTD	Salmonella Infantis	I 6 , 7:r:1 , 5	32	31
SRR8201830	2018-11-06	Human	Faeces	F	2006-03-14	N	NTD	Salmonella Infantis	I 6 , 7:r:1 , 5	32	31
SRR8249719	2018-11-09	Human	Faeces	F	2011-06-16	Unknown	NTD	Salmonella Infantis	I 6 , 7:r:1 , 5	32	31
SRR8258110	2018-11-13	Human	Faeces	F	1963-04-30	N	NTD	Salmonella Infantis	I 6 , 7:r:1 , 5	32	31
SRR8269059	2018-11-14	Human	Faeces	M	1968-09-13	Unknown	NTD	Salmonella Infantis	I 6 , 7:r:1 , 5	32	31
SRR8258013	2018-11-14	Human	Blood	M	1955-06-01	N	NTD	Salmonella Infantis	I 6 , 7:r:1 , 5	32	31
SRR8272631	2018-11-15	Human	Faeces	M	1959-04-04	Y	NTD	Salmonella Infantis	I 6 , 7:r:1 , 5	32	31
SRR8272641	2018-11-16	Human	Unknown	M	1963-04-01	N	NTD	Salmonella Infantis	I 6 , 7:r:1 , 5	32	31
SRR8293580	2018-11-26	Human	Faeces	M	1948-02-05	Y	India	Salmonella Infantis	I 6 , 7:r:1 , 5	32	31
SRR8293588	2018-11-27	Human	Faeces	F	1962-11-13	N	NTD	Salmonella Infantis	I 6 , 7:r:1 , 5	32	31
SRR8325606	2018-12-04	Human	Faeces	F	2018-04-08	Y	Pakistan	Salmonella Infantis	I 6 , 7:r:1 , 5	32	31
SRR8325594	2018-12-04	Human	Faeces	F	2009-03-19	N	NTD	Salmonella Infantis	I 6 , 7:r:1 , 5	32	31
SRR8366161	2018-12-07	Human	Unknown	M	1964-06-10	Unknown	NTD	Salmonella Infantis	I 6 , 7:r:1 , 5	32	31
